# Supplementary material for: circ_0086296 induced atherosclerotic lesions via the IFIT1/STAT1 feedback loop by sponging miR-576-3p
Source: Cell Mol Biol Lett. 2022 Sep 23;27:80. doi: 10.1186/s11658-022-00372-2 (PMC9502643; doi:10.1186/s11658-022-00372-2)
Supplement: Supplementary file 3 — Additional file 3. Basic characteristics of the differently expressed circRNAs. [file 11658_2022_372_MOESM3_ESM.xlsx]

## Sheet: comp1_Z_vs._B_FC1.5P0.05_circRN
ProbeID	pValue(Z_vs._B)	FC(Z_vs._B)	log2FC(Z_vs._B)	Regulation(Z_vs._B)	Case_mean(Z_vs._B)	Control_mean(Z_vs._B)	Sequence	TargetID	Chromosome	Start	End	Strand	Length	circRNA_Annotation	circRNA_BestTranscript	circRNA_GeneSymbol	circRNA_Study	circRNA_GeneID	Type	Z3.flag	Z1.flag	Z2.flag	B1.flag	B3.flag	B2.flag	Z3.normalized	Z1.normalized	Z2.normalized	B1.normalized	B3.normalized	B2.normalized
hsa_gci151145	0.0139206	1.8224	0.865836	up	4.20037	3.33453	AGAGGGAAAAGAAATAGTAGTAGACTCTGGACCGATAAAAACTGCTCATGAAGCCGACCT	hsa_circ_0003117	chr8	98725889	98731417	+	249	ANNOTATED, CDS, coding, INTERNAL, OVCODE, OVEXON	NM_178812	MTDH	Jeck2013, Salzman2013	92140	circRNA	Detected	Detected	Detected	Detected	Detected	Not Detected	4.03708	3.96767	4.59635	3.23602	3.33235	3.43523
hsa_gci151361	0.0172008	1.98678	0.990433	up	3.93102	2.94059	AGGAAAGACTTAGAAGAGTTAAAGGAACTGAGACCGACATTATCGGAAGCATCGGAAGCA	hsa_circ_0003446	chr1	32495898	32504220	+	793	ANNOTATED, CDS, coding, INTERNAL, OVCODE, OVEXON	NM_006559	KHDRBS1	Jeck2013	10657	circRNA	Detected	Detected	Detected	Detected	Not Detected	Not Detected	3.91245	3.67088	4.20974	3.32487	2.83562	2.66129
hsa_gci152059	0.00521324	1.88346	0.913384	up	5.09274	4.17935	ACTTCTGATGGACCCTACGAAAAAGTTAGAAGAGAGAGAACCCAAACAAAAGACCGATGA	hsa_circ_0004522	chr1	200583445	200584737	-	343	ANNOTATED, CDS, coding, INTERNAL, OVCODE, OVEXON	NM_014875	KIF14	Jeck2013	9928	circRNA	Detected	Detected	Detected	Detected	Detected	Detected	5.36341	4.97904	4.93575	4.22664	4.31271	3.99871
hsa_gci152273	0.0082292	1.72678	0.788085	up	4.1494	3.36132	TATGGAAATTGTTGTCGTGAGAAAAAGGAAGACCCCAACAAGTGCGACTCCTACCTCCTT	hsa_circ_0004859	chr3	67720239	67721428	+	1189	INTERGENIC	None		Jeck2013, Salzman2013		circRNA	Detected	Detected	Detected	Not Detected	Detected	Not Detected	4.09153	4.28816	4.06851	3.06959	3.49258	3.52178
hsa_gci155129	0.0210632	-1.75114	-0.808292	down	3.02331	3.83161	TAGTGGTAGACCTCTTCCTTTACCAACGTCTAGACCTTCAAACCGACACAAGTCACGTAA	hsa_circ_0009579	chr1	8555122	8557589	-	225	ANNOTATED, CDS, coding, INTERNAL, OVCODE, OVEXON	NM_012102	RERE	Salzman2013	473	circRNA	Detected	Detected	Not Detected	Detected	Detected	Detected	3.20321	2.90203	2.9647	3.86871	3.46976	4.15634
hsa_gci156160	0.0218535	-1.55678	-0.638569	down	3.38384	4.02241	AATCGTGTGTGCCTTCTGGTCTAATAGACGTGGAGATCCCTACTAGTGTAGTCGTATGAA	hsa_circ_0015082	chr1	165859440	165875206	+	547	ANNOTATED, CDS, coding, INTERNAL, OVCODE, OVERLAPTX, OVEXON	NM_012474	UCK2	Salzman2013	7371	circRNA	Detected	Detected	Not Detected	Detected	Detected	Detected	3.35482	3.18512	3.61159	3.90778	4.26968	3.88978
hsa_gci161262	0.0150951	2.30809	1.2067	up	3.7923	2.5856	GCCCGTGTGAGATGTAAAAAGACGTCTTCCCGAAGGTCCCTAGGTAAACAAATAAATGTT	hsa_circ_0040969	chr16	89710843	89715905	-	2116	ANNOTATED, CDS, coding, OVCODE, OVEXON, UTR3	NM_002768	CHMP1A	Salzman2013	5119	circRNA	Detected	Detected	Detected	Not Detected	Not Detected	Not Detected	3.47682	3.54147	4.35861	2.43353	2.60274	2.72053
hsa_gci161745	0.0352258	1.56552	0.646645	up	5.85188	5.20523	GAGGGGTGTAGAGGGGCGTCGGGCGTACATAGTTTTTTATTAGAAATAACAGTGATCATA	hsa_circ_0043476	chr17	37895023	37903538	+	2191	ANNOTATED, CDS, coding, OVCODE, OVERLAPTX, OVEXON, UTR3, UTR5	NM_001242442	GRB7	Salzman2013	2886	circRNA	Detected	Detected	Detected	Detected	Detected	Detected	5.64248	5.83439	6.07876	4.91383	5.47994	5.22192
hsa_gci163119	0.027796	2.11862	1.08313	up	3.65104	2.56791	AATCTCTACTACAAGTCGGCATGGAGTCCCGTCTGGTTGATGAAGATCTGGAAATAAAGA	hsa_circ_0052089	chr19	52722943	52729678	+	1086	ANNOTATED, CDS, coding, OVCODE, OVERLAPTX, OVEXON, UTR3	NM_014225	PPP2R1A	Salzman2013	5518	circRNA	Detected	Detected	Detected	Not Detected	Not Detected	Not Detected	3.53001	3.38033	4.04278	2.19446	2.46682	3.04247
hsa_gci169553	0.00828647	2.17528	1.1212	up	3.762	2.6408	TCTGTCTAGATAATCGAGGCAGAGACTTACAGGAATAAGAAGGTGTTCCTCCGTCTGACT	hsa_circ_0083818	chr8	28692808	28695293	-	227	ANNOTATED, CDS, coding, INTERNAL, OVCODE, OVERLAPTX, OVEXON	NM_018250	INTS9	Salzman2013	55756	circRNA	Detected	Detected	Detected	Not Detected	Not Detected	Not Detected	3.79323	3.47958	4.01318	2.91868	2.67482	2.32889
hsa_gci169986	0.00783238	-1.60065	-0.678657	down	3.4598	4.13846	AACCACCCCGAACACTTAGACCCTCGGGCAATAAGACAGGAAATCATCTTTTTCTTAAAT	hsa_circ_0085558	chr8	129108763	129113499	+	411	ANNOTATED, ncRNA, OVEXON	NR_003367	PVT1	Salzman2013	5820	circRNA	Detected	Detected	Not Detected	Detected	Detected	Detected	3.64344	3.49589	3.24006	4.06273	4.07274	4.27989
hsa_gci170098	0.0486772	3.7008	1.88784	up	6.31521	4.42738	CCATATAGGTAAAAGGTTGAATATATAAGGTTTCGGTCCTAGTTATTCTGCCCGTGCTCG	hsa_circ_0086296	chr9	6420911	6421142	+	231	ANNOTATED, CDS, coding, INTERNAL, OVCODE, OVERLAPTX, OVEXON	NM_152896	UHRF2	Salzman2013	115426	circRNA	Detected	Detected	Detected	Detected	Detected	Detected	5.73598	6.07684	7.13282	4.99026	3.37582	4.91605
