# Supplementary material for: circ_0086296 induced atherosclerotic lesions via the IFIT1/STAT1 feedback loop by sponging miR-576-3p
Source: Cell Mol Biol Lett. 2022 Sep 23;27:80. doi: 10.1186/s11658-022-00372-2 (PMC9502643; doi:10.1186/s11658-022-00372-2)
Supplement: Supplementary file 4 — Additional file 4. Basic characteristics of the differently expressed mRNAs. [file 11658_2022_372_MOESM4_ESM.xlsx]

## Sheet: comp1_Z_vs._B_FCP0.05_mRNA
ProbeID	pValue(Z_vs._B)	FC(Z_vs._B)	log2FC(Z_vs._B)	Regulation(Z_vs._B)	Case_mean(Z_vs._B)	Control_mean(Z_vs._B)	Sequence	TargetID	Accession	Feature	Chromosome	Start	End	Strand	Length	GeneSymbol	EntrezGeneID	Description	class	Type	Z3.flag	Z1.flag	Z2.flag	B1.flag	B3.flag	B2.flag	Z3.normalized	Z1.normalized	Z2.normalized	B1.normalized	B3.normalized	B2.normalized
hsa_gmr116639	0.0396045	-2.26478	-1.17937	down	3.04109	4.22046	TCATCGCCTTCATCATCTACGAGTTTGTCCTGGGAGATTGTATGGAGAATGTCTCCTTCA	XM_024448909.1_1574_325	XM_024448909.1	mRNA	12	122931874	122966454	-	2410	ABCB9	23457	ATP binding cassette subfamily B member 9, transcript variant X12		mRNA	Detected	Not Detected	Not Detected	Detected	Detected	Detected	3.21644	2.51137	3.39547	3.65708	4.43526	4.56905
hsa_gmr110234	0.00813812	-2.46358	-1.30076	down	2.5926	3.89336	TTTGCATGATCTTGAAAGAGCTGTGCTGAATGGTTGAGTTGGAGATGTGCACCTAAAGGA	XM_017025098.1_278_283	XM_017025098.1	mRNA	17	45132600	45144180	+	1890	ACBD4	79777	acyl-CoA binding domain containing 4, transcript variant X17		mRNA	Not Detected	Not Detected	Not Detected	Detected	Detected	Detected	3.04076	2.19962	2.53742	3.75597	3.82244	4.10166
hsa_gmr022252	0.0439708	-1.98035	-0.985758	down	2.88397	3.86973	TTTGCATGATCTTGAAAGAGCTGTGCTGAATGGTTGAGTTGGAGATGTGCACCTAAAGGA	NM_001321353.1_278_283	NM_001321353.1	mRNA	17	45132600	45144181	+	2031	ACBD4	79777	acyl-CoA binding domain containing 4, transcript variant 7		mRNA	Not Detected	Detected	Not Detected	Detected	Detected	Detected	3.03463	2.83043	2.78684	3.22186	4.30999	4.07733
hsa_gmr014829	0.0213648	-3.10317	-1.63374	down	2.96438	4.59812	GCTGAAGATTTAGTATACACTGCCAGACCCGATGAAAGAGCCATAATGACTTATGTTTCC	NM_001278343.1_910_178	NM_001278343.1	mRNA	1	236686454	236764631	+	4917	ACTN2	88	actinin alpha 2, transcript variant 2		mRNA	Detected	Detected	Not Detected	Detected	Detected	Detected	3.4017	3.24623	2.24521	4.08276	4.8257	4.88591
hsa_gmr112374	0.0414748	-5.86474	-2.55207	down	2.60607	5.15814	GTTTATGAGGCTTAAAGGGAAGAAGCTCAGGCAAAGTGGATTCTCAACGGTATGAAGATT	XM_017028083.1_1280_311	XM_017028083.1	mRNA	20	3672807	3682108	-	1693	ADAM33	80332	ADAM metallopeptidase domain 33, transcript variant X16		mRNA	Detected	Not Detected	Not Detected	Detected	Detected	Detected	4.10107	2.06443	1.65273	4.4287	5.19197	5.85375
hsa_gmr107665	0.0401768	1.78085	0.832563	up	5.41569	4.58313	ACTTCTTGAAGATCTCACGCCACCTGGGCAAGATGTATAGTGAGATGATCTTCGTCAATG	XM_017021475.1_848_225	XM_017021475.1	mRNA	14	77800064	77933952	+	1936	ADCK1	57143	aarF domain containing kinase 1, transcript variant X4		mRNA	Detected	Detected	Detected	Detected	Detected	Detected	5.04725	5.60434	5.59549	4.6994	4.8714	4.17858
hsa_gmi139169	0.00279808	-2.06402	-1.04546	down	4.29239	5.33785	ACCTGTATGTGAAGCGGCATACAAACGTGAGCATCTTATACGCTGACATCGTTGGCTTTA	XR_427657.2_852_90	XR_427657.2	misc_RNA	5	7396283	7827538	+	3940	ADCY2	108	adenylate cyclase 2, transcript variant X3		mRNA	Detected	Detected	Detected	Detected	Detected	Detected	4.50453	4.26515	4.10748	5.13142	5.37519	5.50693
hsa_gmr040723	0.034662	-1.75705	-0.813157	down	4.32851	5.14167	ACCTGTATGTGAAGCGGCATACAAACGTGAGCATCTTATACGCTGACATCGTTGGCTTTA	NM_020546.2_905_90	NM_020546.2	mRNA	5	7396230	7830081	+	6553	ADCY2	108	adenylate cyclase 2		mRNA	Detected	Detected	Detected	Detected	Detected	Detected	4.45585	4.3489	4.18079	4.6506	5.40709	5.36732
hsa_gmr063903	0.0383705	-4.10944	-2.03894	down	5.12992	7.16886	TTCTTTAGACTATGCTAGTTGTATGCGTGTAAGAGACACACAAGCAAACGAGGACGCCAC	XM_005247078.1_3565_106	XM_005247078.1	mRNA	3	123282296	123416342	-	5198	ADCY5	111	adenylate cyclase 5, transcript variant X4		mRNA	Detected	Detected	Detected	Detected	Detected	Detected	6.27065	4.78865	4.33046	6.54467	7.64872	7.31318
hsa_gmr048517	0.0396197	-4.02204	-2.00793	down	5.19942	7.20735	TTCTTTAGACTATGCTAGTTGTATGCGTGTAAGAGACACACAAGCAAACGAGGACGCCAC	NM_183357.2_4465_106	NM_183357.2	mRNA	3	123282296	123448545	-	6098	ADCY5	111	adenylate cyclase 5, transcript variant 1		mRNA	Detected	Detected	Detected	Detected	Detected	Detected	6.39613	4.75998	4.44216	6.72428	7.69837	7.19941
hsa_gmr075782	0.0436726	-3.27009	-1.70933	down	5.46829	7.17762	TTCTTTAGACTATGCTAGTTGTATGCGTGTAAGAGACACACAAGCAAACGAGGACGCCAC	XM_011512359.2_4425_106	XM_011512359.2	mRNA	3	123282296	123425673	-	6058	ADCY5	111	adenylate cyclase 5, transcript variant X2		mRNA	Detected	Detected	Detected	Detected	Detected	Detected	6.43029	5.10865	4.86594	6.57579	7.71212	7.24496
hsa_gmr075784	0.0494069	-3.54732	-1.82673	down	5.33872	7.16545	TTCTTTAGACTATGCTAGTTGTATGCGTGTAAGAGACACACAAGCAAACGAGGACGCCAC	XM_011512361.1_3529_106	XM_011512361.1	mRNA	3	123282296	123404561	-	5162	ADCY5	111	adenylate cyclase 5, transcript variant X8		mRNA	Detected	Detected	Detected	Detected	Detected	Detected	6.47705	4.68289	4.85621	6.54871	7.62598	7.32165
hsa_gmr070971	0.0436054	-4.7807	-2.25722	down	5.00706	7.26428	TTCTTTAGACTATGCTAGTTGTATGCGTGTAAGAGACACACAAGCAAACGAGGACGCCAC	XM_006713484.1_3566_106	XM_006713484.1	mRNA	3	123282296	123413199	-	5199	ADCY5	111	adenylate cyclase 5, transcript variant X9		mRNA	Detected	Detected	Not Detected	Detected	Detected	Detected	6.38958	4.55281	4.0788	6.66981	7.78112	7.34192
hsa_gmr096063	0.0436798	-4.55231	-2.1866	down	5.03961	7.22621	TTCTTTAGACTATGCTAGTTGTATGCGTGTAAGAGACACACAAGCAAACGAGGACGCCAC	XM_017005638.1_3457_106	XM_017005638.1	mRNA	3	123282296	123390391	-	5090	ADCY5	111	adenylate cyclase 5, transcript variant X3		mRNA	Detected	Detected	Not Detected	Detected	Detected	Detected	6.29374	4.85352	3.97158	6.584	7.64965	7.44498
hsa_gmr097777	0.00887573	-1.85449	-0.891021	down	4.78131	5.67233	AAATTGTCATTAGTCAATTGAACCCTTACACCCTACGGATCGAAGGAACATGGGATACTG	XM_017007942.1_1137_127	XM_017007942.1	mRNA	4	61255654	62078335	+	12161	ADGRL3	23284	adhesion G protein-coupled receptor L3, transcript variant X16		mRNA	Detected	Detected	Detected	Detected	Detected	Detected	4.85667	4.85903	4.62823	5.52744	6.01235	5.4772
hsa_gmr084890	0.00723118	-2.12481	-1.08733	down	4.55286	5.64019	AAATTGTCATTAGTCAATTGAACCCTTACACCCTACGGATCGAAGGAACATGGGATACTG	XM_011531791.2_1341_127	XM_011531791.2	mRNA	4	61255654	62078335	+	12262	ADGRL3	23284	adhesion G protein-coupled receptor L3, transcript variant X11		mRNA	Detected	Detected	Detected	Detected	Detected	Detected	4.80042	4.59856	4.25961	5.52533	5.93108	5.46417
hsa_gmr097774	0.0254061	-2.63947	-1.40025	down	4.45717	5.85742	AAATTGTCATTAGTCAATTGAACCCTTACACCCTACGGATCGAAGGAACATGGGATACTG	XM_017007939.1_1122_127	XM_017007939.1	mRNA	4	61255654	62078335	+	12043	ADGRL3	23284	adhesion G protein-coupled receptor L3, transcript variant X13		mRNA	Detected	Detected	Not Detected	Detected	Detected	Detected	4.79736	4.87213	3.70203	5.65375	6.12102	5.79748
hsa_gmr084889	0.0125929	-2.25717	-1.17451	down	4.52605	5.70056	AAATTGTCATTAGTCAATTGAACCCTTACACCCTACGGATCGAAGGAACATGGGATACTG	XM_011531788.2_1341_127	XM_011531788.2	mRNA	4	61255654	62078335	+	12346	ADGRL3	23284	adhesion G protein-coupled receptor L3, transcript variant X4		mRNA	Detected	Detected	Detected	Detected	Detected	Detected	4.68135	4.74857	4.14823	5.50554	6.09228	5.50388
hsa_gmr097773	0.0443229	-2.32469	-1.21704	down	4.49607	5.71311	AAATTGTCATTAGTCAATTGAACCCTTACACCCTACGGATCGAAGGAACATGGGATACTG	XM_017007938.1_1341_127	XM_017007938.1	mRNA	4	61255654	62072438	+	6350	ADGRL3	23284	adhesion G protein-coupled receptor L3, transcript variant X12		mRNA	Detected	Detected	Not Detected	Detected	Detected	Detected	4.91743	4.86031	3.71048	5.63609	6.00047	5.50278
hsa_gmr097767	0.0240815	-2.92561	-1.54874	down	4.363	5.91174	AAATTGTCATTAGTCAATTGAACCCTTACACCCTACGGATCGAAGGAACATGGGATACTG	XM_017007932.1_1341_127	XM_017007932.1	mRNA	4	61255654	62078335	+	12328	ADGRL3	23284	adhesion G protein-coupled receptor L3, transcript variant X5		mRNA	Detected	Detected	Not Detected	Detected	Detected	Detected	4.30692	5.11737	3.66472	5.67841	6.09544	5.96137
hsa_gmr097771	0.0255306	-1.78745	-0.837906	down	4.89949	5.7374	AAATTGTCATTAGTCAATTGAACCCTTACACCCTACGGATCGAAGGAACATGGGATACTG	XM_017007936.1_1341_127	XM_017007936.1	mRNA	4	61255654	62078335	+	12289	ADGRL3	23284	adhesion G protein-coupled receptor L3, transcript variant X9		mRNA	Detected	Detected	Detected	Detected	Detected	Detected	5.06645	5.16916	4.46288	5.63743	5.93431	5.64046
hsa_gmr097776	0.0140254	-2.05144	-1.03664	down	4.80088	5.83752	AAATTGTCATTAGTCAATTGAACCCTTACACCCTACGGATCGAAGGAACATGGGATACTG	XM_017007941.1_1341_127	XM_017007941.1	mRNA	4	61255654	62078335	+	12353	ADGRL3	23284	adhesion G protein-coupled receptor L3, transcript variant X15		mRNA	Detected	Detected	Detected	Detected	Detected	Detected	4.93	5.08523	4.38741	5.90011	6.02571	5.58674
hsa_gmr097769	0.0145171	-2.48813	-1.31506	down	4.47335	5.78841	AAATTGTCATTAGTCAATTGAACCCTTACACCCTACGGATCGAAGGAACATGGGATACTG	XM_017007934.1_1341_127	XM_017007934.1	mRNA	4	61255654	62078335	+	12313	ADGRL3	23284	adhesion G protein-coupled receptor L3, transcript variant X7		mRNA	Detected	Detected	Not Detected	Detected	Detected	Detected	4.47565	5.01978	3.92462	5.78566	5.85764	5.72194
hsa_gmr097768	0.0262094	-2.18639	-1.12855	down	4.61744	5.74599	AAATTGTCATTAGTCAATTGAACCCTTACACCCTACGGATCGAAGGAACATGGGATACTG	XM_017007933.1_1341_127	XM_017007933.1	mRNA	4	61255654	62078335	+	12319	ADGRL3	23284	adhesion G protein-coupled receptor L3, transcript variant X6		mRNA	Detected	Detected	Detected	Detected	Detected	Detected	4.85732	4.99809	3.99692	5.62129	5.93804	5.67865
hsa_gmr023045	0.0291672	-2.11397	-1.07996	down	4.66522	5.74517	AAATTGTCATTAGTCAATTGAACCCTTACACCCTACGGATCGAAGGAACATGGGATACTG	NM_001322402.1_1803_127	NM_001322402.1	mRNA	4	61201256	62078335	+	12790	ADGRL3	23284	adhesion G protein-coupled receptor L3, transcript variant 1		mRNA	Detected	Detected	Detected	Detected	Detected	Detected	4.97094	4.92591	4.0988	5.49655	6.03822	5.70075
hsa_gmr067962	0.0391294	-3.79566	-1.92435	down	3.85972	5.78407	GTCATTCTAGTCATGTACTGCCGTGTCTATATAGTGGCCAAGAGAACCACCAAGAACCTA	XM_005265819.2_721_212	XM_005265819.2	mRNA	5	159916836	159956260	+	2167	ADRA1B	147	adrenoceptor alpha 1B, transcript variant X6		mRNA	Detected	Detected	Not Detected	Detected	Detected	Detected	4.77115	3.79578	3.01222	5.03915	5.99946	6.3136
hsa_bmr071350	0.0218226	-4.18478	-2.06515	down	2.65099	4.71615	AGAAAGTCCAACTGACACTACAGAAGTAGATTTACTGAACTCACCCATGCCATAGAGGTA	XM_006714821.3_3912_144	XM_006714821.3	mRNA	5	159916836	159989205	+	4554	ADRA1B	147	adrenoceptor alpha 1B, transcript variant X5		mRNA	Detected	Not Detected	Not Detected	Detected	Detected	Detected	3.38221	1.56764	3.00314	4.59525	4.96271	4.59048
hsa_gmr068606	0.0392192	1.7512	0.808342	up	5.2289	4.42056	GAGAGTGAGCAGTACAAGAAAGAAATGTTGGTGGATGGACAGACACATCTGGTGCTAATC	XM_005268626.2_433_346	XM_005268626.2	mRNA	12	57725197	57742201	-	4056	AGAP2	116986	ArfGAP with GTPase domain, ankyrin repeat and PH domain 2, transcript variant X3		mRNA	Detected	Detected	Detected	Detected	Detected	Detected	4.75127	5.28667	5.64877	4.50214	4.45892	4.30062
hsa_gmr099708	0.0137817	-1.54924	-0.631562	down	3.98982	4.62138	AAATGCTCACCTTTACCTACAAGTATATAAGCTCATTCGGCTATTGGGACCCTGTAAAGC	XM_017010384.1_4948_140	XM_017010384.1	mRNA	6	109504802	109691185	-	6483	AK9	221264	adenylate kinase 9, transcript variant X7		mRNA	Detected	Detected	Detected	Detected	Detected	Detected	3.76609	4.25883	3.94453	4.70931	4.58466	4.57016
hsa_gmi146599	0.0218207	-1.82084	-0.864608	down	3.63998	4.50459	AAATGCTCACCTTTACCTACAAGTATATAAGCTCATTCGGCTATTGGGACCCTGTAAAGC	XR_942337.2_4948_140	XR_942337.2	misc_RNA	6	109499156	109691185	-	6090	AK9	221264	adenylate kinase 9, transcript variant X8		mRNA	Not Detected	Detected	Not Detected	Detected	Detected	Detected	3.23956	4.03907	3.6413	4.61156	4.43759	4.46461
hsa_gmr099709	0.0445362	-1.69598	-0.762121	down	3.58435	4.34647	AAATGCTCACCTTTACCTACAAGTATATAAGCTCATTCGGCTATTGGGACCCTGTAAAGC	XM_017010385.2_4088_140	XM_017010385.2	mRNA	6	109492855	109691202	-	6347	AK9	221264	adenylate kinase 9, transcript variant X9		mRNA	Detected	Detected	Not Detected	Detected	Detected	Detected	3.67322	3.15959	3.92022	4.18963	4.62371	4.22607
hsa_gmr078392	0.0401863	-2.9916	-1.58092	down	10.5646	12.1455	TGCTTACATGATTACACCTGTAAAGTAAGCCCAAACATCCCAAATGTCCGTCAACTGATG	XM_011517802.2_2213_159	XM_011517802.2	mRNA	9	38394482	38398665	+	3010	ALDH1B1	219	aldehyde dehydrogenase 1 family member B1, transcript variant X1		mRNA	Detected	Detected	Detected	Detected	Detected	Detected	11.2328	10.4667	9.99415	11.3757	12.5678	12.4929
hsa_gmr000623	0.0433114	-3.06677	-1.61672	down	10.5685	12.1852	TGCTTACATGATTACACCTGTAAAGTAAGCCCAAACATCCCAAATGTCCGTCAACTGATG	NM_000692.4_2273_159	NM_000692.4	mRNA	9	38392664	38398665	+	3070	ALDH1B1	219	aldehyde dehydrogenase 1 family member B1		mRNA	Detected	Detected	Detected	Detected	Detected	Detected	11.2639	10.4415	10.0001	11.3612	12.5932	12.6012
hsa_gmr008348	0.0427018	-1.85135	-0.888579	down	5.73796	6.62654	ACACTGTCGCTGTTTACCAACGAGGCTGGAGGCATCTTAGATGACTTGATTGTAACCAAT	NM_001164712.1_570_192	NM_001164712.1	mRNA	3	49416778	49422678	-	1955	AMT	275	aminomethyltransferase, transcript variant 4		mRNA	Detected	Detected	Detected	Detected	Detected	Detected	6.11622	5.28256	5.81509	6.26667	6.7971	6.81584
hsa_gmi051853	0.0480589	-1.66533	-0.735807	down	5.88458	6.62039	ACACTGTCGCTGTTTACCAACGAGGCTGGAGGCATCTTAGATGACTTGATTGTAACCAAT	NR_028435.1_556_192	NR_028435.1	misc_RNA	3	49416778	49422678	-	2188	AMT	275	aminomethyltransferase, transcript variant 5		mRNA	Detected	Detected	Detected	Detected	Detected	Detected	6.19959	5.52659	5.92757	6.27494	6.82162	6.7646
hsa_gmr063489	0.0332662	-2.03938	-1.02813	down	5.68207	6.7102	GCAACAAGATACAGGGAACTAGAGGTGAAATACGCTTCCTTGACTGATCTTGTCAATAAC	XM_005245577.3_867_130	XM_005245577.3	mRNA	1	178850624	178871077	-	2344	ANGPTL1	9068	angiopoietin like 1, transcript variant X1		mRNA	Detected	Detected	Detected	Detected	Detected	Detected	6.01158	5.83076	5.20387	6.64839	7.1008	6.3814
hsa_gmi136783	0.040456	-2.49147	-1.317	down	5.49004	6.80704	GCAACAAGATACAGGGAACTAGAGGTGAAATACGCTTCCTTGACTGATCTTGTCAATAAC	XR_002957991.1_746_130	XR_002957991.1	misc_RNA	1	178852878	178869329	-	1471	ANGPTL1	9068	angiopoietin like 1, transcript variant X3		mRNA	Detected	Detected	Detected	Detected	Detected	Detected	6.11761	5.59807	4.75446	6.78627	7.14843	6.48642
hsa_gmr026575	0.0444076	1.62727	0.702455	up	8.83023	8.12777	GCTGTATTCTAGTACCAAGAGTCGTATTGTCTCTTGTGGTCTGACTCATCACATGTAAAC	NM_001349284.1_871_120	NM_001349284.1	mRNA	3	15781435	15798184	-	2094	ANKRD28	23243	ankyrin repeat domain 28, transcript variant 11		mRNA	Detected	Detected	Detected	Detected	Detected	Detected	8.50689	9.20657	8.77722	8.31856	7.8742	8.19056
hsa_gmr064348	0.0402564	-1.96795	-0.976693	down	3.92761	4.9043	AATCGTGTCAACTCTCATTGGAGCGCTAATGCCATCTCTGATTGGTCAATGAGCAATCAC	XM_005248684.3_239_148	XM_005248684.3	mRNA	6	89595926	89633684	+	4593	ANKRD6	22881	ankyrin repeat domain 6, transcript variant X35		mRNA	Detected	Detected	Not Detected	Detected	Detected	Detected	4.20385	4.01703	3.56196	4.79929	5.40669	4.50693
hsa_gmr064346	0.0422082	-1.95295	-0.965654	down	4.0157	4.98135	AATCGTGTCAACTCTCATTGGAGCGCTAATGCCATCTCTGATTGGTCAATGAGCAATCAC	XM_005248682.3_239_148	XM_005248682.3	mRNA	6	89595926	89633684	+	4995	ANKRD6	22881	ankyrin repeat domain 6, transcript variant X4		mRNA	Detected	Detected	Not Detected	Detected	Detected	Detected	4.2982	4.23219	3.51671	4.74804	5.40467	4.79135
hsa_gmr086754	0.0327987	-2.24197	-1.16477	down	3.95183	5.1166	AATCGTGTCAACTCTCATTGGAGCGCTAATGCCATCTCTGATTGGTCAATGAGCAATCAC	XM_011535597.2_239_148	XM_011535597.2	mRNA	6	89595926	89633684	+	4974	ANKRD6	22881	ankyrin repeat domain 6, transcript variant X7		mRNA	Detected	Detected	Not Detected	Detected	Detected	Detected	4.52265	3.70909	3.62376	4.87535	5.56405	4.91041
hsa_gmr099804	0.0494994	-1.91624	-0.93828	down	4.14866	5.08695	AATCGTGTCAACTCTCATTGGAGCGCTAATGCCATCTCTGATTGGTCAATGAGCAATCAC	XM_017010500.1_239_148	XM_017010500.1	mRNA	6	89595926	89633684	+	4860	ANKRD6	22881	ankyrin repeat domain 6, transcript variant X21		mRNA	Detected	Detected	Not Detected	Detected	Detected	Detected	4.36214	4.33201	3.75184	4.87132	5.62719	4.76232
hsa_gmr028678	0.0453644	-3.04533	-1.6066	down	4.43148	6.03808	AATTTAGCCTATGAAATCATCCTAACCCTGGGACAGGCATTCGAAGTCGCTTACCAGCTA	NM_001352221.1_993_214	NM_001352221.1	mRNA	12	98743974	98894896	-	3034	ANKS1B	56899	ankyrin repeat and sterile alpha motif domain containing 1B, transcript variant 41		mRNA	Detected	Detected	Detected	Detected	Detected	Detected	5.24442	3.57096	4.47905	5.48001	6.3738	6.26042
hsa_gmr028651	0.0139604	-2.97979	-1.57521	down	4.13222	5.70743	CTGGATTCCATTGAACTGGGCGACTACACCAAAGCCTTTCTAATTAATGGCTACACTTCG	NM_001352193.1_317_208	NM_001352193.1	mRNA	12	98743974	99154867	-	3189	ANKS1B	56899	ankyrin repeat and sterile alpha motif domain containing 1B, transcript variant 28		mRNA	Detected	Detected	Detected	Detected	Detected	Detected	4.49126	3.61945	4.28594	5.16853	6.01223	5.94152
hsa_gmr028665	0.0171375	-4.67475	-2.22489	down	3.90052	6.12541	AATTTAGCCTATGAAATCATCCTAACCCTGGGACAGGCATTCGAAGTCGCTTACCAGCTA	NM_001352207.1_894_214	NM_001352207.1	mRNA	12	98743974	98895300	-	2938	ANKS1B	56899	ankyrin repeat and sterile alpha motif domain containing 1B, transcript variant 39		mRNA	Detected	Detected	Detected	Detected	Detected	Detected	4.75468	2.92896	4.01791	5.72969	6.28343	6.3631
hsa_gmr028682	0.040868	-3.6274	-1.85894	down	4.08932	5.94826	AATTTAGCCTATGAAATCATCCTAACCCTGGGACAGGCATTCGAAGTCGCTTACCAGCTA	NM_001352225.1_891_214	NM_001352225.1	mRNA	12	98743974	98894896	-	2935	ANKS1B	56899	ankyrin repeat and sterile alpha motif domain containing 1B, transcript variant 42		mRNA	Detected	Detected	Detected	Detected	Detected	Detected	4.99636	2.97357	4.29804	5.55961	6.17462	6.11055
hsa_gmr028681	0.0271996	-3.86237	-1.94949	down	4.15779	6.10728	AATTTAGCCTATGAAATCATCCTAACCCTGGGACAGGCATTCGAAGTCGCTTACCAGCTA	NM_001352224.1_705_214	NM_001352224.1	mRNA	12	98743974	98894896	-	2749	ANKS1B	56899	ankyrin repeat and sterile alpha motif domain containing 1B, transcript variant 48		mRNA	Detected	Detected	Detected	Detected	Detected	Detected	5.06521	3.22424	4.18392	5.68525	6.26255	6.37404
hsa_gmr028667	0.0298291	-4.96422	-2.31157	down	3.83214	6.1437	AATTTAGCCTATGAAATCATCCTAACCCTGGGACAGGCATTCGAAGTCGCTTACCAGCTA	NM_001352209.1_894_214	NM_001352209.1	mRNA	12	98743974	98895300	-	2935	ANKS1B	56899	ankyrin repeat and sterile alpha motif domain containing 1B, transcript variant 40		mRNA	Detected	Not Detected	Not Detected	Detected	Detected	Detected	4.98576	2.71096	3.7997	5.67198	6.46512	6.29402
hsa_gmr028668	0.0283361	-4.14137	-2.05011	down	3.98866	6.03877	AATTTAGCCTATGAAATCATCCTAACCCTGGGACAGGCATTCGAAGTCGCTTACCAGCTA	NM_001352210.1_792_214	NM_001352210.1	mRNA	12	98743974	98895300	-	2833	ANKS1B	56899	ankyrin repeat and sterile alpha motif domain containing 1B, transcript variant 43		mRNA	Detected	Detected	Detected	Detected	Detected	Detected	4.94347	3.01074	4.01178	5.54447	6.29711	6.27473
hsa_gmr028677	0.0312164	-4.71141	-2.23616	down	3.72805	5.96421	AATTTAGCCTATGAAATCATCCTAACCCTGGGACAGGCATTCGAAGTCGCTTACCAGCTA	NM_001352220.1_813_214	NM_001352220.1	mRNA	12	98743974	98894896	-	2857	ANKS1B	56899	ankyrin repeat and sterile alpha motif domain containing 1B, transcript variant 47		mRNA	Detected	Not Detected	Not Detected	Detected	Detected	Detected	4.84454	2.56186	3.77775	5.58567	6.21314	6.09383
hsa_gmr116789	0.0451932	-2.64686	-1.40428	down	4.71992	6.1242	ACAGACAGTTCGGGTTACACTGCTTTACACCACGCAGCCTTAAATGGACATAAGGACATA	XM_024449062.1_652_144	XM_024449062.1	mRNA	12	98744666	99984727	-	5517	ANKS1B	56899	ankyrin repeat and sterile alpha motif domain containing 1B, transcript variant X21		mRNA	Detected	Detected	Detected	Detected	Detected	Detected	4.80159	4.32341	5.03476	5.24977	6.46021	6.66263
hsa_gmr011198	0.0236877	-3.53289	-1.82085	down	4.15566	5.97651	AATTTAGCCTATGAAATCATCCTAACCCTGGGACAGGCATTCGAAGTCGCTTACCAGCTA	NM_001204080.1_993_214	NM_001204080.1	mRNA	12	98743974	98894896	-	3037	ANKS1B	56899	ankyrin repeat and sterile alpha motif domain containing 1B, transcript variant 11		mRNA	Detected	Detected	Not Detected	Detected	Detected	Detected	4.9422	3.55029	3.9745	5.36775	6.28651	6.27528
hsa_gmi130098	0.0281142	-3.16163	-1.66067	down	4.51283	6.1735	ACAGACAGTTCGGGTTACACTGCTTTACACCACGCAGCCTTAAATGGACATAAGGACATA	XR_001748815.2_698_144	XR_001748815.2	misc_RNA	12	98743974	99984773	-	6132	ANKS1B	56899	ankyrin repeat and sterile alpha motif domain containing 1B, transcript variant X18		mRNA	Detected	Detected	Detected	Detected	Detected	Detected	4.8708	4.29777	4.36992	5.27105	6.47824	6.7712
hsa_gmr116790	0.0295269	-2.77938	-1.47477	down	4.23226	5.70702	CTGGATTCCATTGAACTGGGCGACTACACCAAAGCCTTTCTAATTAATGGCTACACTTCG	XM_024449063.1_1853_208	XM_024449063.1	mRNA	12	98744666	99774761	-	4030	ANKS1B	56899	ankyrin repeat and sterile alpha motif domain containing 1B, transcript variant X22		mRNA	Detected	Detected	Detected	Detected	Detected	Detected	4.45148	3.95173	4.29356	4.90799	5.88343	6.32966
hsa_gmr028649	0.0364777	-3.51186	-1.81224	down	4.06823	5.88047	CTGGATTCCATTGAACTGGGCGACTACACCAAAGCCTTTCTAATTAATGGCTACACTTCG	NM_001352191.1_317_208	NM_001352191.1	mRNA	12	98743974	99154867	-	3009	ANKS1B	56899	ankyrin repeat and sterile alpha motif domain containing 1B, transcript variant 34		mRNA	Detected	Detected	Detected	Detected	Detected	Detected	4.19279	3.34092	4.67098	5.03391	6.10707	6.50042
hsa_gmr028674	0.0125739	-3.68874	-1.88313	down	4.19269	6.07582	AATTTAGCCTATGAAATCATCCTAACCCTGGGACAGGCATTCGAAGTCGCTTACCAGCTA	NM_001352217.1_813_214	NM_001352217.1	mRNA	12	98743974	98894896	-	2854	ANKS1B	56899	ankyrin repeat and sterile alpha motif domain containing 1B, transcript variant 49		mRNA	Detected	Detected	Detected	Detected	Detected	Detected	4.84732	3.41134	4.3194	5.84549	6.26916	6.11281
hsa_gmr011184	0.0329215	-4.03071	-2.01104	down	3.85259	5.86363	CTGGATTCCATTGAACTGGGCGACTACACCAAAGCCTTTCTAATTAATGGCTACACTTCG	NM_001204067.1_378_208	NM_001204067.1	mRNA	12	98743974	99155090	-	3067	ANKS1B	56899	ankyrin repeat and sterile alpha motif domain containing 1B, transcript variant 6		mRNA	Detected	Detected	Detected	Detected	Detected	Detected	4.51238	2.92426	4.12114	5.16131	5.85315	6.57642
hsa_gmr028669	0.0129879	-3.64843	-1.86728	down	4.17415	6.04142	AATTTAGCCTATGAAATCATCCTAACCCTGGGACAGGCATTCGAAGTCGCTTACCAGCTA	NM_001352211.1_606_214	NM_001352211.1	mRNA	12	98743974	98895300	-	2650	ANKS1B	56899	ankyrin repeat and sterile alpha motif domain containing 1B, transcript variant 44		mRNA	Detected	Detected	Detected	Detected	Detected	Detected	4.8921	3.61655	4.01378	5.59797	6.2293	6.297
hsa_gmr028670	0.00355415	-3.64184	-1.86467	down	4.21738	6.08205	AATTTAGCCTATGAAATCATCCTAACCCTGGGACAGGCATTCGAAGTCGCTTACCAGCTA	NM_001352212.1_714_214	NM_001352212.1	mRNA	12	98743974	98895300	-	2758	ANKS1B	56899	ankyrin repeat and sterile alpha motif domain containing 1B, transcript variant 45		mRNA	Detected	Detected	Detected	Detected	Detected	Detected	4.66376	3.83256	4.15582	5.71976	6.21706	6.30933
hsa_gmr046483	0.0152908	-4.01437	-2.00518	down	4.10611	6.11128	ACAGACAGTTCGGGTTACACTGCTTTACACCACGCAGCCTTAAATGGACATAAGGACATA	NM_152788.4_579_144	NM_152788.4	mRNA	12	98734791	99984654	-	4933	ANKS1B	56899	ankyrin repeat and sterile alpha motif domain containing 1B, transcript variant 1		mRNA	Detected	Detected	Not Detected	Detected	Detected	Detected	4.62539	4.0757	3.61723	5.34102	6.3222	6.67062
hsa_gmr072683	0.0304936	-3.31006	-1.72686	down	4.46982	6.19667	ACAGACAGTTCGGGTTACACTGCTTTACACCACGCAGCCTTAAATGGACATAAGGACATA	XM_006719512.4_698_144	XM_006719512.4	mRNA	12	98744666	99984773	-	5212	ANKS1B	56899	ankyrin repeat and sterile alpha motif domain containing 1B, transcript variant X14		mRNA	Detected	Detected	Detected	Detected	Detected	Detected	4.98551	4.00487	4.41908	5.32571	6.49023	6.77408
hsa_gmr028643	0.0359446	-3.21286	-1.68386	down	4.36504	6.04889	ACAGACAGTTCGGGTTACACTGCTTTACACCACGCAGCCTTAAATGGACATAAGGACATA	NM_001352185.1_579_144	NM_001352185.1	mRNA	12	98743974	99984654	-	5962	ANKS1B	56899	ankyrin repeat and sterile alpha motif domain containing 1B, transcript variant 16		mRNA	Detected	Detected	Detected	Detected	Detected	Detected	4.78615	3.72118	4.58778	5.20591	6.30631	6.63447
hsa_gmr028644	0.0429594	-2.82553	-1.49852	down	4.53896	6.03748	ACAGACAGTTCGGGTTACACTGCTTTACACCACGCAGCCTTAAATGGACATAAGGACATA	NM_001352186.1_579_144	NM_001352186.1	mRNA	12	98743974	99984654	-	6040	ANKS1B	56899	ankyrin repeat and sterile alpha motif domain containing 1B, transcript variant 13		mRNA	Detected	Detected	Detected	Detected	Detected	Detected	5.03396	4.11211	4.47081	5.17038	6.38915	6.55292
hsa_gmr072678	0.0342013	-3.08695	-1.62618	down	4.62306	6.24924	ACAGACAGTTCGGGTTACACTGCTTTACACCACGCAGCCTTAAATGGACATAAGGACATA	XM_006719504.4_698_144	XM_006719504.4	mRNA	12	98744666	99984773	-	5464	ANKS1B	56899	ankyrin repeat and sterile alpha motif domain containing 1B, transcript variant X1		mRNA	Detected	Detected	Detected	Detected	Detected	Detected	5.03333	4.18245	4.65341	5.34596	6.6674	6.73438
hsa_gmr072679	0.0453844	-3.15593	-1.65806	down	4.48431	6.14238	ACAGACAGTTCGGGTTACACTGCTTTACACCACGCAGCCTTAAATGGACATAAGGACATA	XM_006719505.4_698_144	XM_006719505.4	mRNA	12	98744666	99984773	-	5464	ANKS1B	56899	ankyrin repeat and sterile alpha motif domain containing 1B, transcript variant X2		mRNA	Detected	Detected	Detected	Detected	Detected	Detected	5.24573	4.2214	3.98581	5.31049	6.37863	6.73801
hsa_gmr072680	0.0224162	-3.53153	-1.82029	down	4.21259	6.03288	ACAGACAGTTCGGGTTACACTGCTTTACACCACGCAGCCTTAAATGGACATAAGGACATA	XM_006719507.4_698_144	XM_006719507.4	mRNA	12	98729904	99984773	-	10014	ANKS1B	56899	ankyrin repeat and sterile alpha motif domain containing 1B, transcript variant X4		mRNA	Detected	Detected	Not Detected	Detected	Detected	Detected	4.6226	4.04242	3.97275	5.12191	6.38783	6.5889
hsa_gmr106278	0.0114289	-3.20554	-1.68057	down	4.38156	6.06213	ACAGACAGTTCGGGTTACACTGCTTTACACCACGCAGCCTTAAATGGACATAAGGACATA	XM_017019658.2_698_144	XM_017019658.2	mRNA	12	98734109	99984773	-	5554	ANKS1B	56899	ankyrin repeat and sterile alpha motif domain containing 1B, transcript variant X16		mRNA	Detected	Detected	Detected	Detected	Detected	Detected	4.71607	4.35854	4.07006	5.40173	6.40102	6.38363
hsa_gmr106277	0.0215051	-3.28279	-1.71492	down	4.52722	6.24215	ACAGACAGTTCGGGTTACACTGCTTTACACCACGCAGCCTTAAATGGACATAAGGACATA	XM_017019657.2_698_144	XM_017019657.2	mRNA	12	98744666	99984773	-	5290	ANKS1B	56899	ankyrin repeat and sterile alpha motif domain containing 1B, transcript variant X13		mRNA	Detected	Detected	Detected	Detected	Detected	Detected	4.88124	4.0699	4.63053	5.48806	6.37804	6.86035
hsa_gmr106275	0.0148576	-3.71789	-1.89448	down	4.29636	6.19084	ACAGACAGTTCGGGTTACACTGCTTTACACCACGCAGCCTTAAATGGACATAAGGACATA	XM_017019655.2_698_144	XM_017019655.2	mRNA	12	98749295	99984773	-	5734	ANKS1B	56899	ankyrin repeat and sterile alpha motif domain containing 1B, transcript variant X8		mRNA	Detected	Detected	Detected	Detected	Detected	Detected	4.87373	3.71339	4.30195	5.55653	6.55557	6.46042
hsa_gmr106273	0.0369177	-2.97651	-1.57362	down	4.43122	6.00484	ACAGACAGTTCGGGTTACACTGCTTTACACCACGCAGCCTTAAATGGACATAAGGACATA	XM_017019653.2_698_144	XM_017019653.2	mRNA	12	98734109	99984773	-	5806	ANKS1B	56899	ankyrin repeat and sterile alpha motif domain containing 1B, transcript variant X5		mRNA	Detected	Detected	Detected	Detected	Detected	Detected	5.07782	3.79753	4.4183	5.31593	6.21871	6.47988
hsa_gmr106272	0.0279571	-3.38001	-1.75703	down	4.48607	6.2431	ACAGACAGTTCGGGTTACACTGCTTTACACCACGCAGCCTTAAATGGACATAAGGACATA	XM_017019652.2_698_144	XM_017019652.2	mRNA	12	98744666	99984773	-	5455	ANKS1B	56899	ankyrin repeat and sterile alpha motif domain containing 1B, transcript variant X3		mRNA	Detected	Detected	Not Detected	Detected	Detected	Detected	5.19214	4.3895	3.87656	5.57084	6.39147	6.76698
hsa_gmr028645	0.0485714	-3.02016	-1.59463	down	4.57348	6.1681	ACAGACAGTTCGGGTTACACTGCTTTACACCACGCAGCCTTAAATGGACATAAGGACATA	NM_001352187.1_579_144	NM_001352187.1	mRNA	12	98743974	99984654	-	5965	ANKS1B	56899	ankyrin repeat and sterile alpha motif domain containing 1B, transcript variant 15		mRNA	Detected	Detected	Not Detected	Detected	Detected	Detected	5.09996	4.77761	3.84286	5.31935	6.53725	6.64771
hsa_gmr072684	0.0482144	-3.54005	-1.82377	down	4.43615	6.25992	ACAGACAGTTCGGGTTACACTGCTTTACACCACGCAGCCTTAAATGGACATAAGGACATA	XM_006719513.4_698_144	XM_006719513.4	mRNA	12	98744666	99984773	-	5209	ANKS1B	56899	ankyrin repeat and sterile alpha motif domain containing 1B, transcript variant X15		mRNA	Detected	Detected	Detected	Detected	Detected	Detected	4.96745	4.02932	4.31169	5.10069	6.69011	6.98897
hsa_gmr072685	0.022418	-3.55207	-1.82866	down	4.30784	6.1365	ACAGACAGTTCGGGTTACACTGCTTTACACCACGCAGCCTTAAATGGACATAAGGACATA	XM_006719514.4_698_144	XM_006719514.4	mRNA	12	98734109	99984773	-	5542	ANKS1B	56899	ankyrin repeat and sterile alpha motif domain containing 1B, transcript variant X17		mRNA	Detected	Detected	Detected	Detected	Detected	Detected	4.71498	4.11668	4.09187	5.24119	6.38125	6.78707
hsa_gmr028646	0.0313892	-3.70642	-1.89003	down	4.10492	5.99494	ACAGACAGTTCGGGTTACACTGCTTTACACCACGCAGCCTTAAATGGACATAAGGACATA	NM_001352188.1_579_144	NM_001352188.1	mRNA	12	98743974	99984654	-	6034	ANKS1B	56899	ankyrin repeat and sterile alpha motif domain containing 1B, transcript variant 14		mRNA	Detected	Detected	Not Detected	Detected	Detected	Detected	4.95402	3.62928	3.73145	5.24075	6.16008	6.584
hsa_gmr090286	0.042494	-1.8154	-0.860291	down	3.25296	4.11325	GTATTCTTGTTAGCAGCCAACAGTCGACACCATCTTTGGTCACAATGATACAACTCAATC	XM_011543136.3_4811_171	XM_011543136.3	mRNA	5	115841957	115912189	+	5903	AP3S1	1176	adaptor related protein complex 3 sigma 1 subunit, transcript variant X1		mRNA	Detected	Detected	Not Detected	Detected	Detected	Detected	3.37592	3.41337	2.9696	3.67121	4.11027	4.55829
hsa_bmr039169	0.0104359	2.52568	1.33667	up	6.33861	5.00194	AATCACAGAATGTTAGAGCTGACAGGACCCTTGAAGGTCACTTAGCCTTCTTAGGCAAAC	NM_017413.4_1362_156	NM_017413.4	mRNA	X	129645259	129654956	-	3224	APLN	8862	apelin		mRNA	Detected	Detected	Detected	Detected	Detected	Detected	6.20681	6.01856	6.79046	5.32892	4.96881	4.70808
hsa_gmr113310	0.041292	-2.07257	-1.05142	down	5.46682	6.51824	TGATATGTATGACCTGATCACTGGAGATTCCATCGTTAGTGCTGAGGCAGTATGGGATCA	XM_017029373.2_830_172	XM_017029373.2	mRNA	X	63634967	63755150	-	5582	ARHGEF9	23229	Cdc42 guanine nucleotide exchange factor 9, transcript variant X12		mRNA	Detected	Detected	Detected	Detected	Detected	Detected	5.42358	5.31023	5.66664	5.90844	6.5685	7.07778
hsa_gmi121771	0.0271029	1.56773	0.64868	up	4.94629	4.29761	AGTTTGTTCCTGGTACGCTTGACCACCTCGCTTAGAATCACCTATATGACTGACTCATGT	XR_001737143.1_356_173	XR_001737143.1	misc_RNA	1	44674705	44725591	+	1685	ARMH1	339541	armadillo-like helical domain containing 1, transcript variant X14		mRNA	Detected	Detected	Detected	Detected	Detected	Detected	4.99924	5.01638	4.82325	4.49362	3.93786	4.46136
hsa_gmr011092	0.00439927	-4.68642	-2.22849	down	1.80452	4.033	AGGAAATCTGAGATGTATAACATCTTATAGTTTGGCTTGTCAACGTTGGTCATGCGGTGG	NM_001202429.1_61_130	NM_001202429.1	mRNA	14	93934153	93976730	-	2781	ASB2	51676	ankyrin repeat and SOCS box containing 2, transcript variant 1		mRNA	Not Detected	Not Detected	Not Detected	Detected	Detected	Detected	2.17778	1.62362	1.61215	3.43409	4.06867	4.59625
hsa_gmr011091	0.00741443	-5.19189	-2.37626	down	1.33559	3.71185	AGGAAATCTGAGATGTATAACATCTTATAGTTTGGCTTGTCAACGTTGGTCATGCGGTGG	NM_001202429.1_61_130	NM_001202429.1	mRNA	14	93934153	93976730	-	2781	ASB2	51676	ankyrin repeat and SOCS box containing 2, transcript variant 1		mRNA	Not Detected	Not Detected	Not Detected	Detected	Detected	Detected	1.00765	1.84972	1.1494	3.3666	3.2672	4.50176
hsa_gmr042360	0.0340502	-1.64888	-0.721484	down	4.25215	4.97363	AGACTTCTTGGTTAGATGGCTCATACATTTATCTAGAGAAGCACACTCTTGCTTGCTGTC	NM_024909.3_1312_170	NM_024909.3	mRNA	6	30626842	30644679	+	2163	ATAT1	79969	alpha tubulin acetyltransferase 1, transcript variant 2		mRNA	Detected	Detected	Detected	Detected	Detected	Detected	4.15079	4.0177	4.58796	4.95957	5.23918	4.72215
hsa_gmr042362	0.0225976	-1.7526	-0.8095	down	4.14009	4.94959	AGACTTCTTGGTTAGATGGCTCATACATTTATCTAGAGAAGCACACTCTTGCTTGCTGTC	NM_024909.3_1312_170	NM_024909.3	mRNA	6	30626842	30644679	+	2163	ATAT1	79969	alpha tubulin acetyltransferase 1, transcript variant 2		mRNA	Detected	Detected	Detected	Detected	Detected	Detected	4.33565	3.70993	4.37471	4.89142	5.07521	4.88215
hsa_gmr042358	0.0363229	-1.9062	-0.9307	down	4.20054	5.13124	AGACTTCTTGGTTAGATGGCTCATACATTTATCTAGAGAAGCACACTCTTGCTTGCTGTC	NM_024909.3_1312_170	NM_024909.3	mRNA	6	30626842	30644679	+	2163	ATAT1	79969	alpha tubulin acetyltransferase 1, transcript variant 2		mRNA	Detected	Detected	Detected	Detected	Detected	Detected	4.64734	3.7303	4.22397	4.85725	5.20533	5.33113
hsa_gmr016426	0.00756726	-2.04055	-1.02896	down	4.54186	5.57082	AAGAGACCATCACTGCCTTTGTTGAACCCTTTGTCATCCTCTTGATCCTCATTGCCAATG	NM_001286075.1_77_254	NM_001286075.1	mRNA	16	28880043	28904509	+	3185	ATP2A1	487	ATPase sarcoplasmic/endoplasmic reticulum Ca2+ transporting 1, transcript variant c		mRNA	Detected	Detected	Detected	Detected	Detected	Detected	4.44756	4.60386	4.57417	5.17642	5.70299	5.83306
hsa_gmr037801	0.00699515	-1.91685	-0.938737	down	3.17697	4.11571	TAGGAAAGCAACTGACACTCTTCTCCTTTGGCATAATCGGTCTCATCATGCTCATTGGCT	NM_014861.3_973_197	NM_014861.3	mRNA	16	84368523	84464187	+	3389	ATP2C2	9914	ATPase secretory pathway Ca2+ transporting 2, transcript variant 2		mRNA	Not Detected	Detected	Not Detected	Detected	Detected	Detected	2.92769	3.3716	3.23161	4.02399	4.37116	3.95197
hsa_gmr014473	0.0454333	-6.92313	-2.79142	down	5.9214	8.71282	TACTGGAAGGGTGAAGCTTGTGATATTCCTTACTGTAAAGCCAATTGCGGCAGTCCAGAT	NM_001276282.3_1097_158	NM_001276282.3	mRNA	10	115093365	115171370	+	1812	ATRNL1	26033	attractin like 1, transcript variant 2		mRNA	Detected	Detected	Detected	Detected	Detected	Detected	7.43182	5.64387	4.68851	7.80806	9.69748	8.63293
hsa_gmr103715	0.0420591	-7.07978	-2.8237	down	4.25091	7.07462	CAGAAGTATACACAACAGAAAGTATCACCTTGGGTAGGCTTGCGCAAGATCAATATATCC	XM_017016036.1_2778_139	XM_017016036.1	mRNA	10	115093370	115426716	+	3738	ATRNL1	26033	attractin like 1, transcript variant X8		mRNA	Detected	Detected	Not Detected	Detected	Detected	Detected	5.3496	3.48661	3.91652	5.73519	8.41927	7.06939
hsa_gmi055095	0.0407962	-5.95386	-2.57382	down	6.18336	8.75719	TACTGGAAGGGTGAAGCTTGTGATATTCCTTACTGTAAAGCCAATTGCGGCAGTCCAGAT	NR_074088.2_987_158	NR_074088.2	misc_RNA	10	115093365	115171370	+	1702	ATRNL1	26033	attractin like 1, transcript variant 3		mRNA	Detected	Detected	Detected	Detected	Detected	Detected	7.54618	5.60043	5.40348	7.90086	9.72149	8.64921
hsa_gmr103714	0.0411343	-7.06552	-2.8208	down	4.29265	7.11344	CAGAAGTATACACAACAGAAAGTATCACCTTGGGTAGGCTTGCGCAAGATCAATATATCC	XM_017016035.2_2778_139	XM_017016035.2	mRNA	10	115093370	115856444	+	6312	ATRNL1	26033	attractin like 1, transcript variant X1		mRNA	Detected	Detected	Not Detected	Detected	Detected	Detected	5.11824	4.44336	3.31634	5.72291	8.46198	7.15545
hsa_gmi136518	0.00572279	-1.50015	-0.585107	down	4.22816	4.81326	TTCAAAGAGGTGAGTAAGTTAAACTGAGGTTGTTAAGATGGGCCCGCAACCAATCTCACC	XR_002957666.1_3154_109	XR_002957666.1	misc_RNA	15	33851785	34039200	-	6784	AVEN	57099	apoptosis and caspase activation inhibitor, transcript variant X2		mRNA	Detected	Detected	Detected	Detected	Detected	Detected	4.36371	4.15948	4.16128	4.86674	4.92581	4.64724
hsa_gmr033586	0.0448083	-1.97168	-0.979425	down	9.84639	10.8258	AAATGCCAAGAGTCATTTAATGTCGCTCTACAGTGCATGTTCATCTGAGGTGCCACATGG	NM_004282.3_778_180	NM_004282.3	mRNA	6	57172306	57185215	+	2053	BAG2	9532	BCL2 associated athanogene 2		mRNA	Detected	Detected	Detected	Detected	Detected	Detected	10.2354	9.41115	9.89261	10.452	10.7489	11.2766
hsa_gmr077092	0.0389216	-2.04847	-1.03455	down	9.73165	10.7662	AAATGCCAAGAGTCATTTAATGTCGCTCTACAGTGCATGTTCATCTGAGGTGCCACATGG	XM_011514998.2_641_180	XM_011514998.2	mRNA	6	57172636	57185165	+	1866	BAG2	9532	BCL2 associated athanogene 2, transcript variant X7		mRNA	Detected	Detected	Detected	Detected	Detected	Detected	10.2127	9.33668	9.64559	10.4492	10.6458	11.2037
hsa_bmr083476	0.0493027	-1.64833	-0.721002	down	5.30373	6.02473	ATGAGTTTCCTGCTATTGTCCTAACACTCCGGATTTCTCACTGTGGCTTCAACCTGCAAT	XM_011528887.2_631_207	XM_011528887.2	mRNA	20	50794971	50877736	+	954	BCAS4	55653	breast carcinoma amplified sequence 4, transcript variant X2		mRNA	Detected	Detected	Detected	Detected	Detected	Detected	5.55136	4.9762	5.38362	5.66642	6.3325	6.07526
hsa_gmr041008	0.0338562	-1.68509	-0.752826	down	4.26966	5.02248	AGAGATGTAGACGATGCTTTAAAGCCTCCGATCCATGTTCCATGGAAGGTACATCAGCAA	NM_020993.4_892_142	NM_020993.4	mRNA	12	122021886	122062044	+	3783	BCL7A	605	BCL tumor suppressor 7A, transcript variant 1		mRNA	Detected	Detected	Detected	Detected	Detected	Detected	4.00633	4.27599	4.52665	4.65854	5.2507	5.15821
hsa_gmr113324	0.0467717	-1.56431	-0.645526	down	5.48959	6.13512	GTGGGATAAAGACTTAAGAACTAACCGTCTCATCATTCATGGCCAGGTGTCATGTCACGT	XM_017029391.1_6017_162	XM_017029391.1	mRNA	X	19912860	19988501	-	6988	BCLAF3	256643	BCLAF1 and THRAP3 family member 3, transcript variant X11		mRNA	Detected	Detected	Detected	Detected	Detected	Detected	5.84618	5.16289	5.4597	6.06096	5.98983	6.35456
hsa_gmr046920	0.0288764	-2.52944	-1.33882	down	3.83055	5.16937	AAGCTGCTTGGACCTCGTGCTTTAAGTGCCTACATTATCTAACTGTGCTCAAGAGGTTCT	NM_170733.3_2483_154	NM_170733.3	mRNA	11	27654893	27701633	-	4030	BDNF	627	brain derived neurotrophic factor, transcript variant 5		mRNA	Detected	Detected	Detected	Detected	Detected	Detected	3.58465	3.48612	4.42089	4.68621	5.20218	5.61971
hsa_gmr046921	0.019003	-2.56943	-1.36145	down	3.61755	4.979	AAGCTGCTTGGACCTCGTGCTTTAAGTGCCTACATTATCTAACTGTGCTCAAGAGGTTCT	NM_170734.3_2431_154	NM_170734.3	mRNA	11	27654893	27699667	-	3979	BDNF	627	brain derived neurotrophic factor, transcript variant 6		mRNA	Detected	Detected	Not Detected	Detected	Detected	Detected	3.73656	3.25573	3.86037	4.36785	5.24345	5.32571
hsa_gmr006851	0.0269369	-1.98367	-0.988173	down	4.24253	5.2307	AAGCTGCTTGGACCTCGTGCTTTAAGTGCCTACATTATCTAACTGTGCTCAAGAGGTTCT	NM_001143805.1_2282_154	NM_001143805.1	mRNA	11	27654893	27720779	-	3829	BDNF	627	brain derived neurotrophic factor, transcript variant 7		mRNA	Detected	Detected	Detected	Detected	Detected	Detected	4.1605	4.21986	4.34723	4.70237	5.31338	5.67636
hsa_gmr046919	0.0298251	-2.40523	-1.26618	down	3.7362	5.00238	AAGCTGCTTGGACCTCGTGCTTTAAGTGCCTACATTATCTAACTGTGCTCAAGAGGTTCT	NM_170732.4_2580_154	NM_170732.4	mRNA	11	27654893	27720779	-	4127	BDNF	627	brain derived neurotrophic factor, transcript variant 2		mRNA	Detected	Detected	Detected	Detected	Detected	Detected	3.82763	3.29073	4.09024	4.40194	5.367	5.2382
hsa_gmr006854	0.0326647	-2.47139	-1.30532	down	3.68805	4.99337	AAGCTGCTTGGACCTCGTGCTTTAAGTGCCTACATTATCTAACTGTGCTCAAGAGGTTCT	NM_001143808.1_2219_154	NM_001143808.1	mRNA	11	27654893	27701053	-	3766	BDNF	627	brain derived neurotrophic factor, transcript variant 10		mRNA	Detected	Detected	Detected	Detected	Detected	Detected	3.74802	3.00954	4.30658	4.68213	5.11889	5.17909
hsa_gmr006856	0.0179154	-2.46948	-1.30421	down	3.72522	5.02943	AAGCTGCTTGGACCTCGTGCTTTAAGTGCCTACATTATCTAACTGTGCTCAAGAGGTTCT	NM_001143810.1_2512_154	NM_001143810.1	mRNA	11	27654893	27701053	-	4059	BDNF	627	brain derived neurotrophic factor, transcript variant 18		mRNA	Detected	Detected	Detected	Detected	Detected	Detected	3.81656	3.25317	4.10594	4.68295	4.95424	5.4511
hsa_gmr006857	0.0195244	-3.07295	-1.61962	down	3.37333	4.99295	AAGCTGCTTGGACCTCGTGCTTTAAGTGCCTACATTATCTAACTGTGCTCAAGAGGTTCT	NM_001143811.1_2629_154	NM_001143811.1	mRNA	11	27654893	27701053	-	4176	BDNF	627	brain derived neurotrophic factor, transcript variant 11		mRNA	Not Detected	Detected	Not Detected	Detected	Detected	Detected	3.06497	3.58825	3.46677	4.32481	4.94954	5.7045
hsa_gmr006858	0.027608	-2.77918	-1.47466	down	3.44405	4.91871	AAGCTGCTTGGACCTCGTGCTTTAAGTGCCTACATTATCTAACTGTGCTCAAGAGGTTCT	NM_001143812.1_2371_154	NM_001143812.1	mRNA	11	27654893	27700900	-	3918	BDNF	627	brain derived neurotrophic factor, transcript variant 12		mRNA	Detected	Detected	Not Detected	Detected	Detected	Detected	3.8186	2.86703	3.64653	4.31502	5.02497	5.41615
hsa_gmr006852	0.0415027	-1.88797	-0.916835	down	3.94808	4.86492	AAGCTGCTTGGACCTCGTGCTTTAAGTGCCTACATTATCTAACTGTGCTCAAGAGGTTCT	NM_001143806.1_2497_154	NM_001143806.1	mRNA	11	27654893	27720779	-	4044	BDNF	627	brain derived neurotrophic factor, transcript variant 8		mRNA	Detected	Detected	Detected	Detected	Detected	Detected	3.95211	3.59381	4.29833	4.51979	4.76519	5.30977
hsa_gmr006861	0.0396118	-2.23601	-1.16092	down	3.72289	4.88381	AAGCTGCTTGGACCTCGTGCTTTAAGTGCCTACATTATCTAACTGTGCTCAAGAGGTTCT	NM_001143816.1_2976_154	NM_001143816.1	mRNA	11	27654893	27659649	-	4523	BDNF	627	brain derived neurotrophic factor, transcript variant 16		mRNA	Detected	Detected	Detected	Detected	Detected	Detected	3.72079	3.36391	4.08396	4.23713	5.14833	5.26598
hsa_gmr006855	0.0159484	-2.46337	-1.30064	down	3.76598	5.06662	AAGCTGCTTGGACCTCGTGCTTTAAGTGCCTACATTATCTAACTGTGCTCAAGAGGTTCT	NM_001143809.1_2229_154	NM_001143809.1	mRNA	11	27654893	27701053	-	3776	BDNF	627	brain derived neurotrophic factor, transcript variant 17		mRNA	Detected	Detected	Not Detected	Detected	Detected	Detected	3.82957	3.81869	3.64968	4.53452	5.02851	5.63682
hsa_gmr116232	0.037392	1.67698	0.745866	up	6.49706	5.7512	ATTGGTACTCAACACGTCCGAGTCATAACTCTGTCCTTTGCTTCTTATAGAGGTATTAGG	XM_024448467.1_2219_157	XM_024448467.1	mRNA	11	102317373	102339322	+	3381	BIRC3	330	baculoviral IAP repeat containing 3, transcript variant X1		mRNA	Detected	Detected	Detected	Detected	Detected	Detected	6.02886	6.74843	6.7139	5.69596	5.67687	5.88076
hsa_gmr005053	0.0396215	1.80054	0.848432	up	7.14849	6.30005	ACTGCTGACGTGACCACTGGACAGTTATTCGTGTCTCTTACAATTACCAAACAGAATGGA	NM_001114094.1_123_163	NM_001114094.1	mRNA	10	96191699	96271576	-	1754	BLNK	29760	B cell linker, transcript variant 2		mRNA	Detected	Detected	Detected	Detected	Detected	Detected	6.68988	7.1214	7.63418	6.32805	6.16531	6.4068
hsa_bmi129997	0.0332203	2.10782	1.07575	up	5.08637	4.01061	AAAGGTGACTGTTTAGCTTGGCCATTTGCTGCTCCTACCTCAAATAGAAGGCGACTTCTT	XR_001748690.1_544_210	XR_001748690.1	misc_RNA	12	103047669	103525254	-	922	C12orf42	374470	chromosome 12 open reading frame 42, transcript variant X20		mRNA	Detected	Detected	Detected	Detected	Detected	Not Detected	4.85259	4.89723	5.50927	4.51607	3.88011	3.63565
hsa_gmr005678	0.022269	-1.5038	-0.588612	down	5.55282	6.14143	AGTTCTAGCAAATCAGGTCTATCAGTGCATTGTGAACGACTGCTGTTACGGACCACTAGT	NM_001130010.2_659_140	NM_001130010.2	mRNA	15	36579603	36810260	+	2497	C15orf41	84529	chromosome 15 open reading frame 41, transcript variant 1		mRNA	Detected	Detected	Detected	Detected	Detected	Detected	5.86198	5.48443	5.31203	6.13979	6.14319	6.14131
hsa_gmr073217	0.0210009	-1.69801	-0.763846	down	4.05621	4.82006	TCTGAAGTCGTGAGTTTACTGCTTGTAAGGAACATAGCGATCACTGGGAACCTGGAAGTA	XM_006721514.3_66_172	XM_006721514.3	mRNA	17	21528310	21551677	-	1594	C17orf51	339263	chromosome 17 open reading frame 51, transcript variant X1		mRNA	Detected	Detected	Detected	Detected	Detected	Detected	3.7196	4.03182	4.41721	4.91181	4.76653	4.78183
hsa_gmi144416	0.026332	-1.63739	-0.711394	down	4.25096	4.96236	AGAACACTGGACGCTTTGTCTGAATCCTCTTCAAGTGTGAAGACAGACCTTCCACAAACA	XR_936210.3_1561_251	XR_936210.3	misc_RNA	19	16496382	16521369	+	3359	C19orf44	84167	chromosome 19 open reading frame 44, transcript variant X4		mRNA	Detected	Detected	Not Detected	Detected	Detected	Detected	4.5277	4.33349	3.8917	4.91642	5.12886	4.84179
hsa_bmr083594	0.0361314	1.55678	0.638561	up	5.25202	4.61346	TGTGTCCTCATATGGCCTAGAGAGAGAGCCTCTTTCTCATGTCTCTTATAAGGGCACTAA	XM_011529178.2_476_229	XM_011529178.2	mRNA	20	5750286	5776548	+	645	C20orf196	149840	chromosome 20 open reading frame 196, transcript variant X4		mRNA	Detected	Detected	Detected	Detected	Detected	Detected	5.55113	5.34694	4.858	4.61691	4.59721	4.62627
hsa_gmr042806	0.0316888	-2.36712	-1.24313	down	4.65541	5.89855	TCTCTGCCACGCTTGGTAATAGGAGGCAACCTCTATTAAATGGACGATAAAGGCTACTTC	NM_030925.3_246_114	NM_030925.3	mRNA	13	49308650	49401538	-	3615	CAB39L	81617	calcium binding protein 39 like, transcript variant 5		mRNA	Detected	Detected	Detected	Detected	Detected	Detected	5.07414	4.75223	4.13987	5.90243	6.36192	5.43129
hsa_gmr118699	0.0284136	-1.92236	-0.942875	down	3.61707	4.55994	CCTGAGGTCACTTTGCAGGCTGATATTGAGGTTATGTCAACTGTTCATATATCATCTGTC	XM_024451163.1_792_168	XM_024451163.1	mRNA	18	24138956	24161600	+	2145	CABYR	26256	calcium binding tyrosine phosphorylation regulated, transcript variant X5		mRNA	Detected	Detected	Not Detected	Detected	Detected	Detected	4.1327	3.2113	3.5072	4.43237	4.68135	4.56612
hsa_gmr118696	0.031028	-2.76138	-1.46539	down	3.25427	4.71966	CCTGAGGTCACTTTGCAGGCTGATATTGAGGTTATGTCAACTGTTCATATATCATCTGTC	XM_024451160.1_937_168	XM_024451160.1	mRNA	18	24139271	24161600	+	2290	CABYR	26256	calcium binding tyrosine phosphorylation regulated, transcript variant X2		mRNA	Detected	Detected	Not Detected	Detected	Detected	Detected	3.79477	2.8115	3.15653	4.08811	4.79565	5.2752
hsa_gmr046853	0.0424967	-1.87284	-0.905231	down	3.35212	4.25735	CCTGAGGTCACTTTGCAGGCTGATATTGAGGTTATGTCAACTGTTCATATATCATCTGTC	NM_153768.2_961_168	NM_153768.2	mRNA	18	24138956	24161600	+	2314	CABYR	26256	calcium binding tyrosine phosphorylation regulated, transcript variant 2		mRNA	Detected	Detected	Not Detected	Detected	Detected	Detected	3.47962	3.77649	2.80024	4.25476	4.44421	4.07307
hsa_gmi128815	0.0369604	-2.22722	-1.15524	down	3.978	5.13324	GCTGACATCTCGCTTGCCAAACGCTCGGTATTAAACAATCCCAGTAAGCACGCAATAATA	XR_001747198.1_1091_117	XR_001747198.1	misc_RNA	10	18140560	18545881	+	8265	CACNB2	783	calcium voltage-gated channel auxiliary subunit beta 2, transcript variant X6		mRNA	Detected	Detected	Not Detected	Detected	Detected	Detected	4.4033	3.67833	3.85237	4.63953	5.0699	5.6903
hsa_gmr006822	0.0210524	-1.63709	-0.711136	down	10.7005	11.4117	TTGAGGATTCCTGTATTCTGTATCCTCTCCTCGCATCTCCTCACATGGAAAGAAATAATG	NM_001143682.1_2574_325	NM_001143682.1	mRNA	12	53711119	53727523	-	2790	CALCOCO1	57658	calcium binding and coiled-coil domain 1, transcript variant 2		mRNA	Detected	Detected	Detected	Detected	Detected	Detected	10.9122	10.5067	10.6826	11.1742	11.3634	11.6974
hsa_gmr106295	0.0247897	-1.59667	-0.675068	down	10.743	11.418	TTGAGGATTCCTGTATTCTGTATCCTCTCCTCGCATCTCCTCACATGGAAAGAAATAATG	XM_017019708.2_2984_325	XM_017019708.2	mRNA	12	53711118	53727424	-	3201	CALCOCO1	57658	calcium binding and coiled-coil domain 1, transcript variant X6		mRNA	Detected	Detected	Detected	Detected	Detected	Detected	10.9484	10.4968	10.7837	11.1971	11.3787	11.6783
hsa_gmr106296	0.012431	-1.60656	-0.683977	down	10.6516	11.3355	TTGAGGATTCCTGTATTCTGTATCCTCTCCTCGCATCTCCTCACATGGAAAGAAATAATG	XM_017019709.2_2936_325	XM_017019709.2	mRNA	12	53711118	53727448	-	3153	CALCOCO1	57658	calcium binding and coiled-coil domain 1, transcript variant X7		mRNA	Detected	Detected	Detected	Detected	Detected	Detected	10.9077	10.4801	10.5668	11.1631	11.38	11.4635
hsa_gmi050945	0.0196662	-1.58381	-0.663404	down	10.7061	11.3695	TTGAGGATTCCTGTATTCTGTATCCTCTCCTCGCATCTCCTCACATGGAAAGAAATAATG	NR_026554.1_2726_325	NR_026554.1	misc_RNA	12	53711118	53727523	-	2943	CALCOCO1	57658	calcium binding and coiled-coil domain 1, transcript variant 3		mRNA	Detected	Detected	Detected	Detected	Detected	Detected	10.9467	10.4908	10.6809	11.1687	11.368	11.5719
hsa_gmr088224	0.0290855	-1.65021	-0.722654	down	10.6734	11.3961	TTGAGGATTCCTGTATTCTGTATCCTCTCCTCGCATCTCCTCACATGGAAAGAAATAATG	XM_011538601.1_2835_325	XM_011538601.1	mRNA	12	53711118	53727457	-	3052	CALCOCO1	57658	calcium binding and coiled-coil domain 1, transcript variant X1		mRNA	Detected	Detected	Detected	Detected	Detected	Detected	10.9418	10.4706	10.6079	11.1161	11.3821	11.6901
hsa_gmr040938	0.0197988	-1.59044	-0.669423	down	10.6746	11.3441	TTGAGGATTCCTGTATTCTGTATCCTCTCCTCGCATCTCCTCACATGGAAAGAAATAATG	NM_020898.2_2829_325	NM_020898.2	mRNA	12	53711118	53727523	-	3046	CALCOCO1	57658	calcium binding and coiled-coil domain 1, transcript variant 1		mRNA	Detected	Detected	Detected	Detected	Detected	Detected	10.939	10.455	10.6299	11.153	11.3517	11.5275
hsa_gmr068974	0.0441681	-2.0356	-1.02545	down	7.50215	8.5276	CCATGAAGCCGATGAGAAACCTCGTGTTAGTCTGACATGCACTCACTCATCCATTTCTAT	XM_005270197.1_2525_169	XM_005270197.1	mRNA	10	73812501	73874582	-	3836	CAMK2G	818	calcium/calmodulin dependent protein kinase II gamma, transcript variant X16		mRNA	Detected	Detected	Detected	Detected	Detected	Detected	8.06298	7.2872	7.15627	8.28803	8.95099	8.34379
hsa_gmi126169	0.0368758	1.86703	0.900744	up	4.15162	3.25087	AAGAAGGAATTCTTCACGAAGTATCAGGACCACGGCTTCTCAGAGATCTTCACCAACTCA	XR_001743135.1_1496_216	XR_001743135.1	misc_RNA	6	44158811	44183995	+	2275	CAPN11	11131	calpain 11, transcript variant X7		mRNA	Detected	Detected	Detected	Detected	Not Detected	Not Detected	3.81766	4.61018	4.02702	3.49818	2.9228	3.33164
hsa_gmr030741	0.0395407	-1.83696	-0.877323	down	3.15145	4.02878	AATTACAGTTTGATGGTAGGATCGTATCACGTAATGGACGTGATGCTTGCAGAGAGCTCA	NM_001355024.1_1204_171	NM_001355024.1	mRNA	12	75275979	75330332	-	5080	CAPS2	84698	calcyphosine 2, transcript variant 6		mRNA	Not Detected	Detected	Not Detected	Detected	Detected	Detected	2.8698	2.89447	3.6901	3.82207	4.20299	4.06128
hsa_gmi127093	0.0148514	1.67174	0.741346	up	6.28135	5.54	AGATCGATCAGCTAAAGCACCGGTTGAATAAGATGGAGGAGGAATGTAAGCTGGAGAGAA	XR_001744885.1_1081_479	XR_001744885.1	misc_RNA	7	2919372	3043940	-	3254	CARD11	84433	caspase recruitment domain family member 11, transcript variant X3		mRNA	Detected	Detected	Detected	Detected	Detected	Detected	6.01124	6.27571	6.5571	5.69274	5.38575	5.54152
hsa_gmr077410	0.0287282	1.64402	0.717229	up	6.80325	6.08602	AGTTCACCATCTGCAAGTCAGATATCGTCACAAGAGATGAGTTCCTCAGAAGGCAGAAGA	XM_011515586.2_3431_278	XM_011515586.2	mRNA	7	2906140	3043909	-	4396	CARD11	84433	caspase recruitment domain family member 11, transcript variant X1		mRNA	Detected	Detected	Detected	Detected	Detected	Detected	7.07882	6.71095	6.61997	6.41006	5.93906	5.90893
hsa_bmr077831	0.0110725	-3.00182	-1.58584	down	3.4112	4.99704	TGGTCCCAAGTAGGAAGACACCATACTTGTGTTTAGGCAACCTCAGATCACATTAGCTCT	XM_011516488.2_4141_140	XM_011516488.2	mRNA	7	128791444	128821016	+	5340	CCDC136	64753	coiled-coil domain containing 136, transcript variant X9		mRNA	Detected	Detected	Not Detected	Detected	Detected	Detected	3.92368	2.77677	3.53316	4.84179	4.93514	5.2142
hsa_gmr077828	0.00868635	-1.66301	-0.733797	down	3.89582	4.62961	TCCAGGAAGTGTTGGAGAATCCCGATGATTCCAAATTGGCTAAGTCCTCCAAATGTAATC	XM_011516485.1_2160_189	XM_011516485.1	mRNA	7	128791444	128822130	+	3964	CCDC136	64753	coiled-coil domain containing 136, transcript variant X3		mRNA	Detected	Detected	Detected	Detected	Detected	Detected	3.78507	3.74911	4.15327	4.71586	4.46535	4.70764
hsa_gmr094744	0.0198488	1.67445	0.743684	up	5.24555	4.50187	ATTAAGAGACGAGTGGATCATCTGACCGAACAGTGTTCAGCGCACAAGGAATATGCTCTT	XM_017003867.2_1492_163	XM_017003867.2	mRNA	2	178829757	179050131	-	5941	CCDC141	285025	coiled-coil domain containing 141, transcript variant X3		mRNA	Detected	Detected	Detected	Detected	Detected	Detected	5.19202	5.15483	5.38981	4.21912	4.84749	4.439
hsa_gmr094747	0.0184999	2.10733	1.07542	up	5.40122	4.3258	ATTAAGAGACGAGTGGATCATCTGACCGAACAGTGTTCAGCGCACAAGGAATATGCTCTT	XM_017003870.2_317_163	XM_017003870.2	mRNA	2	178829757	178915703	-	4769	CCDC141	285025	coiled-coil domain containing 141, transcript variant X8		mRNA	Detected	Detected	Detected	Detected	Detected	Detected	5.08545	5.23018	5.88804	4.26968	4.57807	4.12967
hsa_gmr020369	0.0385059	1.78232	0.833755	up	5.34065	4.5069	ATTAAGAGACGAGTGGATCATCTGACCGAACAGTGTTCAGCGCACAAGGAATATGCTCTT	NM_001316745.1_1420_163	NM_001316745.1	mRNA	2	178873021	179050059	-	6960	CCDC141	285025	coiled-coil domain containing 141, transcript variant 2		mRNA	Detected	Detected	Detected	Detected	Detected	Detected	4.86363	5.35865	5.79968	4.4424	4.59961	4.47869
hsa_gmr094746	0.0318464	2.00971	1.00699	up	5.51252	4.50553	ATTAAGAGACGAGTGGATCATCTGACCGAACAGTGTTCAGCGCACAAGGAATATGCTCTT	XM_017003869.2_1490_163	XM_017003869.2	mRNA	2	178829757	179050129	-	5637	CCDC141	285025	coiled-coil domain containing 141, transcript variant X7		mRNA	Detected	Detected	Detected	Detected	Detected	Detected	5.16853	5.2581	6.11093	4.34165	4.59702	4.57792
hsa_gmi145230	0.00532856	-2.93384	-1.55279	down	3.72561	5.2784	CTATGTATATGCGTCAGCTCAGCGATCTGGAATCTACTGTTTCTCAGCTACGTTCTGAAT	XR_938729.2_1217_172	XR_938729.2	misc_RNA	4	76331379	76421128	-	3232	CCDC158	339965	coiled-coil domain containing 158, transcript variant X14		mRNA	Detected	Detected	Not Detected	Detected	Detected	Detected	3.8552	3.98642	3.33521	5.06056	5.67874	5.0959
hsa_gmr110695	0.047809	2.666	1.41468	up	4.98673	3.57205	GCTCTGGGTGACTGATTGCAATTGGCTTTGCCTCATCTGATAATTAATCTATGTCACCAT	XM_017025725.1_3289_184	XM_017025725.1	mRNA	18	32937406	33353389	-	3673	CCDC178	374864	coiled-coil domain containing 178, transcript variant X7		mRNA	Detected	Detected	Detected	Detected	Detected	Not Detected	5.11193	4.99869	4.84956	4.5636	3.06712	3.08543
hsa_gmr082284	0.0453719	-2.35822	-1.2377	down	6.73258	7.97028	GATGGAAGATAATTCTGCCTTGTATGAGTCTACGTCCGCTCACATTATTGAAGAAACCGA	XM_011526204.3_319_209	XM_011526204.3	mRNA	18	54926494	54959508	-	1177	CCDC68	80323	coiled-coil domain containing 68, transcript variant X9		mRNA	Detected	Detected	Detected	Detected	Detected	Detected	7.29125	6.52727	6.37923	7.43106	8.55532	7.92447
hsa_gmr003902	0.0435026	1.74176	0.800547	up	5.92172	5.12117	AAAGCAGACACTACTCCAGTATGTCCCAGTAGAACACTCATTTGCAATGTGTTGAGCTCC	NM_001080414.3_6541_129	NM_001080414.3	mRNA	14	91271323	91417844	-	7543	CCDC88C	440193	coiled-coil domain containing 88C		mRNA	Detected	Detected	Detected	Detected	Detected	Detected	6.15662	5.7398	5.86874	5.57526	5.0561	4.73216
hsa_gmr073446	0.0496017	1.99413	0.995758	up	7.89425	6.89849	CTGTATAGAATTCTTGCCGCCATCCCAGGTCTAGCCTTAGGAGCAAATGTAGTAGATAGT	XM_006722374.3_2001_139	XM_006722374.3	mRNA	18	69860228	69962086	-	5210	CD226	10666	CD226 molecule, transcript variant X2		mRNA	Detected	Detected	Detected	Detected	Detected	Detected	7.44379	8.54187	7.69708	7.1303	6.66937	6.8958
hsa_gmr074716	0.0467034	1.9435	0.958658	up	9.08317	8.12451	GGTTATATTTAGCTCCAAACCTTCACACACAGACTGTTGTCCCTGCACTCTTTAAGGGAG	XM_011510145.1_846_207	XM_011510145.1	mRNA	1	167430640	167518542	-	1755	CD247	919	CD247 molecule, transcript variant X4		mRNA	Detected	Detected	Detected	Detected	Detected	Detected	9.28434	8.66786	9.29731	8.65508	7.88086	7.83759
hsa_gmr074715	0.0419755	1.55421	0.636185	up	9.0353	8.39912	GGTTATATTTAGCTCCAAACCTTCACACACAGACTGTTGTCCCTGCACTCTTTAAGGGAG	XM_011510144.2_840_207	XM_011510144.2	mRNA	1	167430640	167518533	-	1749	CD247	919	CD247 molecule, transcript variant X3		mRNA	Detected	Detected	Detected	Detected	Detected	Detected	9.12995	8.67831	9.29765	8.61157	8.23746	8.34832
hsa_gmi138479	0.00683215	1.6004	0.678437	up	6.10143	5.42299	TCGTGCAGATGCAATGGTCCAAGGTCACCAATAAGATAGACCTGATTGCTGTCTATCATC	XR_241462.1_288_167	XR_241462.1	misc_RNA	3	111542118	111665996	+	2411	CD96	10225	CD96 molecule, transcript variant X1		mRNA	Detected	Detected	Detected	Detected	Detected	Detected	5.97878	6.15249	6.17302	5.64555	5.24921	5.37422
hsa_gmr090872	0.0251497	-1.52696	-0.610664	down	7.40756	8.01823	GCAAATCGGACTTTATTCATTAATGATGCAACCGGATTCGTTTCAGGATTACGTTGCACG	XM_011544309.3_622_121	XM_011544309.3	mRNA	1	226989865	227318237	-	10753	CDC42BPA	8476	CDC42 binding protein kinase alpha, transcript variant X11		mRNA	Detected	Detected	Detected	Detected	Detected	Detected	7.42783	7.36728	7.42758	7.67465	8.23651	8.14352
hsa_gmr090871	0.0388337	-1.5522	-0.634315	down	7.35227	7.98658	GCAAATCGGACTTTATTCATTAATGATGCAACCGGATTCGTTTCAGGATTACGTTGCACG	XM_011544308.3_535_121	XM_011544308.3	mRNA	1	226989865	227318150	-	10723	CDC42BPA	8476	CDC42 binding protein kinase alpha, transcript variant X8		mRNA	Detected	Detected	Detected	Detected	Detected	Detected	7.46872	7.18438	7.4037	7.60532	8.15776	8.19666
hsa_gmr090870	0.0442812	-1.59091	-0.66985	down	7.36538	8.03523	GCAAATCGGACTTTATTCATTAATGATGCAACCGGATTCGTTTCAGGATTACGTTGCACG	XM_011544307.3_535_121	XM_011544307.3	mRNA	1	226989865	227318150	-	10804	CDC42BPA	8476	CDC42 binding protein kinase alpha, transcript variant X5		mRNA	Detected	Detected	Detected	Detected	Detected	Detected	7.38959	7.29518	7.41136	7.57843	8.25127	8.27598
hsa_gmr069606	0.0163184	-1.61421	-0.69083	down	7.36035	8.05118	GCAAATCGGACTTTATTCATTAATGATGCAACCGGATTCGTTTCAGGATTACGTTGCACG	XM_005273318.4_535_121	XM_005273318.4	mRNA	1	226989865	227318150	-	10861	CDC42BPA	8476	CDC42 binding protein kinase alpha, transcript variant X3		mRNA	Detected	Detected	Detected	Detected	Detected	Detected	7.4408	7.27407	7.36617	7.72019	8.18556	8.24779
hsa_gmr069607	0.0178802	-1.58984	-0.668882	down	7.36818	8.03706	GCAAATCGGACTTTATTCATTAATGATGCAACCGGATTCGTTTCAGGATTACGTTGCACG	XM_005273320.4_718_121	XM_005273320.4	mRNA	1	226989865	227318333	-	10939	CDC42BPA	8476	CDC42 binding protein kinase alpha, transcript variant X7		mRNA	Detected	Detected	Detected	Detected	Detected	Detected	7.49523	7.26694	7.34236	7.71941	8.20424	8.18753
hsa_gmr093793	0.018541	-1.59941	-0.677537	down	7.34361	8.02115	GCAAATCGGACTTTATTCATTAATGATGCAACCGGATTCGTTTCAGGATTACGTTGCACG	XM_017002581.2_887_121	XM_017002581.2	mRNA	1	226989865	227318502	-	11332	CDC42BPA	8476	CDC42 binding protein kinase alpha, transcript variant X16		mRNA	Detected	Detected	Detected	Detected	Detected	Detected	7.42452	7.25869	7.34763	7.68458	8.23183	8.14704
hsa_gmr069608	0.0496863	-1.67153	-0.741168	down	7.36611	8.10728	GCAAATCGGACTTTATTCATTAATGATGCAACCGGATTCGTTTCAGGATTACGTTGCACG	XM_005273321.4_535_121	XM_005273321.4	mRNA	1	226989865	227318150	-	10717	CDC42BPA	8476	CDC42 binding protein kinase alpha, transcript variant X9		mRNA	Detected	Detected	Detected	Detected	Detected	Detected	7.5847	7.28457	7.22907	7.62389	8.38036	8.31759
hsa_gmr069609	0.0272971	-1.58085	-0.660697	down	7.39319	8.05389	GCAAATCGGACTTTATTCATTAATGATGCAACCGGATTCGTTTCAGGATTACGTTGCACG	XM_005273322.4_535_121	XM_005273322.4	mRNA	1	226989865	227318150	-	10636	CDC42BPA	8476	CDC42 binding protein kinase alpha, transcript variant X12		mRNA	Detected	Detected	Detected	Detected	Detected	Detected	7.4369	7.25465	7.48803	7.69336	8.20585	8.26246
hsa_gmr070457	0.0104991	-1.63404	-0.708444	down	7.30369	8.01213	GCAAATCGGACTTTATTCATTAATGATGCAACCGGATTCGTTTCAGGATTACGTTGCACG	XM_006711835.4_535_121	XM_006711835.4	mRNA	1	226989865	227318150	-	10765	CDC42BPA	8476	CDC42 binding protein kinase alpha, transcript variant X6		mRNA	Detected	Detected	Detected	Detected	Detected	Detected	7.47328	7.19463	7.24315	7.75329	8.167	8.11611
hsa_gmr037773	0.0484256	-1.5691	-0.649935	down	7.39077	8.0407	GCAAATCGGACTTTATTCATTAATGATGCAACCGGATTCGTTTCAGGATTACGTTGCACG	NM_014826.4_510_121	NM_014826.4	mRNA	1	226989865	227318125	-	10263	CDC42BPA	8476	CDC42 binding protein kinase alpha, transcript variant A		mRNA	Detected	Detected	Detected	Detected	Detected	Detected	7.4528	7.2265	7.493	7.60907	8.27576	8.23728
hsa_gmr093792	0.0273265	-1.61814	-0.694338	down	7.30995	8.00429	GCAAATCGGACTTTATTCATTAATGATGCAACCGGATTCGTTTCAGGATTACGTTGCACG	XM_017002580.2_887_121	XM_017002580.2	mRNA	1	226989865	227318502	-	11169	CDC42BPA	8476	CDC42 binding protein kinase alpha, transcript variant X14		mRNA	Detected	Detected	Detected	Detected	Detected	Detected	7.3863	7.19769	7.34587	7.61304	8.17567	8.22417
hsa_gmr093791	0.0465155	-1.5321	-0.61551	down	7.4564	8.07191	GCAAATCGGACTTTATTCATTAATGATGCAACCGGATTCGTTTCAGGATTACGTTGCACG	XM_017002579.2_887_121	XM_017002579.2	mRNA	1	226989865	227318502	-	11419	CDC42BPA	8476	CDC42 binding protein kinase alpha, transcript variant X13		mRNA	Detected	Detected	Detected	Detected	Detected	Detected	7.46004	7.23502	7.67415	7.72536	8.2018	8.28858
hsa_gmr005981	0.0252826	1.67947	0.748003	up	5.42362	4.67562	GGGTATGGATTCTAGCACTCCCAAGTTAACAAGTGATATACAAGGGCATGCTTCTCATCA	NM_001134419.1_1528_170	NM_001134419.1	mRNA	1	91500847	91525764	+	3185	CDC7	8317	cell division cycle 7, transcript variant 2		mRNA	Detected	Detected	Detected	Detected	Detected	Detected	5.24081	5.46016	5.5699	4.77115	4.30623	4.94948
hsa_gmr111883	0.0364735	1.82773	0.870051	up	4.58262	3.71257	CTACCACGTTCAGCCATGATTGTTTCCAGGGTGATTTGCTACACATGTTGGGATCAGTAA	XM_017027436.1_71_176	XM_017027436.1	mRNA	19	41551372	41586844	+	2878	CEACAM21	90273	carcinoembryonic antigen related cell adhesion molecule 21, transcript variant X26		mRNA	Detected	Detected	Detected	Detected	Detected	Not Detected	4.67272	4.38718	4.68796	4.10468	3.21092	3.8221
hsa_gmr029779	0.0471716	1.87866	0.909707	up	4.43191	3.5222	CTCCTTGTAACCTTCTGTAACTATTGGATGACGCTTTCTCCAGCTTAGCCCTAAATAAAG	NM_001353697.1_3867_257	NM_001353697.1	mRNA	18	37243040	37566037	-	3942	CELF4	56853	CUGBP Elav-like family member 4, transcript variant 55		mRNA	Detected	Detected	Detected	Detected	Detected	Not Detected	4.09436	4.86104	4.34032	3.82396	3.66741	3.07524
hsa_gmr000675	0.0401142	-1.75196	-0.808972	down	3.35707	4.16604	ACTTTGCTGCTTCTTTCTGGGTTGTGGCTGATGAGGCCCTAAGTAAATATGTGAGCATTG	NM_000750.4_1656_273	NM_000750.4	mRNA	15	78624111	78641245	-	2631	CHRNB4	1143	cholinergic receptor nicotinic beta 4 subunit, transcript variant 1		mRNA	Detected	Detected	Not Detected	Detected	Detected	Detected	3.25854	3.03559	3.77708	4.10037	3.93277	4.46499
hsa_gmr105599	0.0452764	2.19763	1.13595	up	3.90819	2.77225	AGAGGAATTTAGTCGGCGTCTTAAGGAACGCATGCACCACAATATTCCTCACCGATTCAA	XM_017018738.1_3490_100	XM_017018738.1	mRNA	12	119685791	119785042	-	8023	CIT	11113	citron rho-interacting serine/threonine kinase, transcript variant X13		mRNA	Detected	Detected	Detected	Not Detected	Not Detected	Not Detected	3.39305	3.96817	4.36336	2.82112	2.26955	3.22607
hsa_gmi133211	0.0290059	2.54976	1.35036	up	5.89181	4.54144	AGTAGACACTCAGTTCAACCAATCCGCTGCCTTCTGTTCTGAGCTCTAAAGCTGCTAATT	XR_001753584.1_787_215	XR_001753584.1	misc_RNA	19	7763262	7769605	+	1989	CLEC4M	10332	C-type lectin domain family 4 member M, transcript variant X9		mRNA	Detected	Detected	Detected	Detected	Detected	Detected	6.2457	5.79025	5.63947	5.19854	4.47517	3.95061
hsa_bmr017478	0.0232214	1.89091	0.91908	up	7.92628	7.0072	TCCAGGTCTGACTCAGTCCACTACAAGCTAGACGGTCTTCTTAAAGCACCAACATTACTT	NM_001289.5_105_133	NM_001289.5	mRNA	X	155276207	155334681	-	2694	CLIC2	1193	chloride intracellular channel 2		mRNA	Detected	Detected	Detected	Detected	Detected	Detected	7.71712	7.94285	8.11887	7.41617	6.98164	6.62379
hsa_gmr019921	0.0451971	2.84589	1.50888	up	5.06244	3.55356	AACACTTCTACTCTTCACCACGATATCATGTTACTAAAGTTGAAGGAGAAAGCCAGCCTG	NM_001308083.1_185_398	NM_001308083.1	mRNA	14	24505355	24508265	-	784	CMA1	1215	chymase 1, transcript variant 2		mRNA	Detected	Detected	Detected	Detected	Detected	Not Detected	4.72329	4.4738	5.99023	3.35514	4.02034	3.2852
hsa_gmr096185	0.0250929	-9.04949	-3.17784	down	3.08273	6.26057	TTTACCGTGCCAGGTAACGCATGATCACTCGCTAGACATCGTGTTTACTTGGTCATTTAA	XM_017005787.1_1984_107	XM_017005787.1	mRNA	3	2511678	3059080	+	6375	CNTN4	152330	contactin 4, transcript variant X12		mRNA	Detected	Not Detected	Not Detected	Detected	Detected	Detected	4.74792	2.13345	2.36683	5.90533	6.98369	5.8927
hsa_gmr085718	0.0451293	-8.62923	-3.10923	down	2.94969	6.05892	TTTACCGTGCCAGGTAACGCATGATCACTCGCTAGACATCGTGTTTACTTGGTCATTTAA	XM_011533431.2_4733_107	XM_011533431.2	mRNA	3	2653347	3059080	+	9127	CNTN4	152330	contactin 4, transcript variant X13		mRNA	Detected	Not Detected	Not Detected	Detected	Detected	Detected	4.80993	1.34218	2.69697	5.77057	6.82456	5.58164
hsa_gmr027111	0.0413627	-8.72844	-3.12572	down	3.07159	6.19731	TTTACCGTGCCAGGTAACGCATGATCACTCGCTAGACATCGTGTTTACTTGGTCATTTAA	NM_001350095.1_2243_107	NM_001350095.1	mRNA	3	2098803	3057961	+	5518	CNTN4	152330	contactin 4, transcript variant 6		mRNA	Detected	Not Detected	Not Detected	Detected	Detected	Detected	4.67247	1.28996	3.25235	6.08401	6.91755	5.59038
hsa_gmr070837	0.0384736	-11.7927	-3.55982	down	2.69274	6.25256	TTTACCGTGCCAGGTAACGCATGATCACTCGCTAGACATCGTGTTTACTTGGTCATTTAA	XM_006713004.4_1769_107	XM_006713004.4	mRNA	3	2098901	3059080	+	6160	CNTN4	152330	contactin 4, transcript variant X10		mRNA	Detected	Not Detected	Not Detected	Detected	Detected	Detected	4.89533	1.69179	1.49109	5.72552	7.02781	6.00434
hsa_gmr085715	0.029117	-7.60944	-2.92779	down	3.27531	6.20311	TTTACCGTGCCAGGTAACGCATGATCACTCGCTAGACATCGTGTTTACTTGGTCATTTAA	XM_011533428.2_2088_107	XM_011533428.2	mRNA	3	2511245	3059080	+	6482	CNTN4	152330	contactin 4, transcript variant X6		mRNA	Detected	Not Detected	Not Detected	Detected	Detected	Detected	4.60932	1.87765	3.33898	5.62714	6.94087	6.04131
hsa_gmr085714	0.0255621	-14.2856	-3.83649	down	2.46369	6.30018	TTTACCGTGCCAGGTAACGCATGATCACTCGCTAGACATCGTGTTTACTTGGTCATTTAA	XM_011533427.2_2099_107	XM_011533427.2	mRNA	3	2098928	3059080	+	6493	CNTN4	152330	contactin 4, transcript variant X4		mRNA	Detected	Not Detected	Not Detected	Detected	Detected	Detected	4.55675	1.8174	1.01691	6.05884	6.83993	6.00176
hsa_gmr011619	0.0358316	-13.3677	-3.74068	down	2.47818	6.21885	TTTACCGTGCCAGGTAACGCATGATCACTCGCTAGACATCGTGTTTACTTGGTCATTTAA	NM_001206956.1_653_107	NM_001206956.1	mRNA	3	2892215	3057961	+	3925	CNTN4	152330	contactin 4, transcript variant 5		mRNA	Detected	Not Detected	Not Detected	Detected	Detected	Detected	4.69925	1.72169	1.01358	5.92017	7.03507	5.70132
hsa_gmr011618	0.0351523	-7.32275	-2.87239	down	3.15242	6.02481	TTTACCGTGCCAGGTAACGCATGATCACTCGCTAGACATCGTGTTTACTTGGTCATTTAA	NM_001206955.1_1931_107	NM_001206955.1	mRNA	3	2238829	3057961	+	5206	CNTN4	152330	contactin 4, transcript variant 4		mRNA	Detected	Not Detected	Not Detected	Detected	Detected	Detected	4.78609	2.49876	2.17242	5.67956	6.8356	5.55927
hsa_gmr085713	0.0418705	-14.1926	-3.82707	down	2.45525	6.28232	TTTACCGTGCCAGGTAACGCATGATCACTCGCTAGACATCGTGTTTACTTGGTCATTTAA	XM_011533425.3_1769_107	XM_011533425.3	mRNA	3	2098901	3059080	+	6163	CNTN4	152330	contactin 4, transcript variant X2		mRNA	Detected	Not Detected	Not Detected	Detected	Detected	Detected	4.97382	1.05218	1.33974	5.84835	6.84801	6.15059
hsa_gmr047507	0.0319653	-9.43527	-3.23806	down	2.98469	6.22275	TTTACCGTGCCAGGTAACGCATGATCACTCGCTAGACATCGTGTTTACTTGGTCATTTAA	NM_175613.2_653_107	NM_175613.2	mRNA	3	2892215	3057961	+	3928	CNTN4	152330	contactin 4, transcript variant 3		mRNA	Detected	Not Detected	Not Detected	Detected	Detected	Detected	4.73367	1.55636	2.66404	5.73987	6.95261	5.97579
hsa_gmr085716	0.0232825	-23.2216	-4.53739	down	2.11961	6.657	TTTACCGTGCCAGGTAACGCATGATCACTCGCTAGACATCGTGTTTACTTGGTCATTTAA	XM_011533429.2_2023_107	XM_011533429.2	mRNA	3	2542233	3059080	+	6417	CNTN4	152330	contactin 4, transcript variant X8		mRNA	Detected	Not Detected	Not Detected	Detected	Detected	Detected	4.46715	0.934118	0.957558	5.6952	7.05488	7.22094
hsa_gmr085717	0.030115	-14.6419	-3.87203	down	2.42663	6.29866	TTTACCGTGCCAGGTAACGCATGATCACTCGCTAGACATCGTGTTTACTTGGTCATTTAA	XM_011533430.2_1984_107	XM_011533430.2	mRNA	3	2511678	3059080	+	6378	CNTN4	152330	contactin 4, transcript variant X7		mRNA	Detected	Not Detected	Not Detected	Detected	Detected	Detected	4.65937	1.43029	1.19022	5.8871	7.02028	5.9886
hsa_gmr047501	0.0326203	-7.891	-2.98021	down	3.3361	6.31631	TTTACCGTGCCAGGTAACGCATGATCACTCGCTAGACATCGTGTTTACTTGGTCATTTAA	NM_175607.2_1886_107	NM_175607.2	mRNA	3	2098866	3057961	+	5161	CNTN4	152330	contactin 4, transcript variant 1		mRNA	Detected	Not Detected	Not Detected	Detected	Detected	Detected	4.90908	1.94938	3.14983	5.79518	6.98655	6.16719
hsa_gmr096183	0.0252478	-6.79832	-2.76518	down	3.44385	6.20903	TTTACCGTGCCAGGTAACGCATGATCACTCGCTAGACATCGTGTTTACTTGGTCATTTAA	XM_017005785.1_1826_107	XM_017005785.1	mRNA	3	2098926	3059080	+	6217	CNTN4	152330	contactin 4, transcript variant X9		mRNA	Detected	Not Detected	Not Detected	Detected	Detected	Detected	4.67423	2.16768	3.48965	5.93815	6.85623	5.83271
hsa_gmr096182	0.0246738	-15.7971	-3.98159	down	2.27168	6.25327	TTTACCGTGCCAGGTAACGCATGATCACTCGCTAGACATCGTGTTTACTTGGTCATTTAA	XM_017005784.2_2177_107	XM_017005784.2	mRNA	3	2099679	3059080	+	6571	CNTN4	152330	contactin 4, transcript variant X5		mRNA	Detected	Not Detected	Not Detected	Detected	Detected	Detected	4.3609	1.40506	1.04908	6.00404	7.09102	5.66474
hsa_gmr096184	0.0440032	-10.9503	-3.4529	down	2.79859	6.25149	TTTACCGTGCCAGGTAACGCATGATCACTCGCTAGACATCGTGTTTACTTGGTCATTTAA	XM_017005786.1_2088_107	XM_017005786.1	mRNA	3	2511245	3059080	+	6479	CNTN4	152330	contactin 4, transcript variant X11		mRNA	Detected	Not Detected	Not Detected	Detected	Detected	Detected	5.02202	2.14747	1.22627	5.95925	6.9089	5.88631
hsa_gmr096180	0.0396118	-15.6362	-3.96682	down	2.22395	6.19077	TTTACCGTGCCAGGTAACGCATGATCACTCGCTAGACATCGTGTTTACTTGGTCATTTAA	XM_017005782.1_1841_107	XM_017005782.1	mRNA	3	2141137	3059080	+	6235	CNTN4	152330	contactin 4, transcript variant X1		mRNA	Detected	Not Detected	Not Detected	Detected	Detected	Detected	4.72581	0.986684	0.959341	6.03357	6.97835	5.56038
hsa_gmr044412	0.00568088	2.15234	1.10591	up	6.01826	4.91236	AAACCACGAAACCACTTGATAGAAGTGAGAGAGCAATTGTTGATACCAATGGAATCACGG	NM_080629.2_871_156	NM_080629.2	mRNA	1	102876467	103108496	-	7327	COL11A1	1301	collagen type XI alpha 1 chain, transcript variant B		mRNA	Detected	Detected	Detected	Detected	Detected	Detected	5.85246	6.20947	5.99287	5.11627	5.0597	4.56109
hsa_gmi059386	0.00706027	2.57853	1.36655	up	6.09273	4.72618	AAACCACGAAACCACTTGATAGAAGTGAGAGAGCAATTGTTGATACCAATGGAATCACGG	NR_134980.1_871_156	NR_134980.1	misc_RNA	1	102876467	103108496	-	7307	COL11A1	1301	collagen type XI alpha 1 chain, transcript variant F		mRNA	Detected	Detected	Detected	Detected	Detected	Detected	5.94803	6.22221	6.10795	5.18192	4.70324	4.29338
hsa_gmr031342	0.00126667	2.38892	1.25636	up	6.15022	4.89386	AAACCACGAAACCACTTGATAGAAGTGAGAGAGCAATTGTTGATACCAATGGAATCACGG	NM_001854.3_871_156	NM_001854.3	mRNA	1	102876467	103108496	-	7291	COL11A1	1301	collagen type XI alpha 1 chain, transcript variant A		mRNA	Detected	Detected	Detected	Detected	Detected	Detected	6.13195	6.15608	6.16263	5.19892	4.7886	4.69406
hsa_gmr092084	0.00691625	2.64259	1.40196	up	6.26745	4.86549	AAACCACGAAACCACTTGATAGAAGTGAGAGAGCAATTGTTGATACCAATGGAATCACGG	XM_017000334.1_954_156	XM_017000334.1	mRNA	1	102876473	103108579	-	7521	COL11A1	1301	collagen type XI alpha 1 chain, transcript variant X1		mRNA	Detected	Detected	Detected	Detected	Detected	Detected	5.9312	6.34475	6.5264	5.21103	4.89983	4.48562
hsa_gmr092086	0.00974669	2.12288	1.08603	up	5.8938	4.80777	AAACCACGAAACCACTTGATAGAAGTGAGAGAGCAATTGTTGATACCAATGGAATCACGG	XM_017000336.1_955_156	XM_017000336.1	mRNA	1	102894895	103108580	-	5427	COL11A1	1301	collagen type XI alpha 1 chain, transcript variant X3		mRNA	Detected	Detected	Detected	Detected	Detected	Detected	5.8573	6.13168	5.69241	5.1742	4.74509	4.50402
hsa_gmr009929	0.000898575	2.72555	1.44655	up	6.21419	4.76764	AAACCACGAAACCACTTGATAGAAGTGAGAGAGCAATTGTTGATACCAATGGAATCACGG	NM_001190709.1_871_156	NM_001190709.1	mRNA	1	102876467	103108496	-	7174	COL11A1	1301	collagen type XI alpha 1 chain, transcript variant E		mRNA	Detected	Detected	Detected	Detected	Detected	Detected	6.03164	6.35618	6.25474	4.98864	4.78316	4.53111
hsa_gmr044413	0.0140207	2.62346	1.39147	up	6.17017	4.7787	AAACCACGAAACCACTTGATAGAAGTGAGAGAGCAATTGTTGATACCAATGGAATCACGG	NM_080630.3_871_156	NM_080630.3	mRNA	1	102876467	103108496	-	6943	COL11A1	1301	collagen type XI alpha 1 chain, transcript variant C		mRNA	Detected	Detected	Detected	Detected	Detected	Detected	6.0572	6.11761	6.33571	5.0636	5.1378	4.1347
hsa_gmr092085	0.0052168	1.88211	0.912354	up	5.99092	5.07857	AAACCACGAAACCACTTGATAGAAGTGAGAGAGCAATTGTTGATACCAATGGAATCACGG	XM_017000335.1_954_156	XM_017000335.1	mRNA	1	102877437	103108579	-	6551	COL11A1	1301	collagen type XI alpha 1 chain, transcript variant X2		mRNA	Detected	Detected	Detected	Detected	Detected	Detected	5.87035	6.22426	5.87816	5.24997	5.12965	4.85609
hsa_gmr074912	0.0452444	-2.17389	-1.12028	down	5.24725	6.36753	GGAAGAGGAACGTGCAACTACTATTCAAATTCCTACAGTTTCTGGCTGGCTTCATTAAAC	XM_011510555.1_4976_239	XM_011510555.1	mRNA	2	227164589	227310942	+	5047	COL4A3	1285	collagen type IV alpha 3 chain, transcript variant X2		mRNA	Detected	Detected	Detected	Detected	Detected	Detected	5.83528	5.05962	4.84684	6.27683	6.83563	5.99013
hsa_gmr016847	0.0496549	-5.42396	-2.43935	down	6.80381	9.24315	CACATTATACACAGGTCGTGTGGGCAACTAGTAACAGAATCGGTTGTGCCATTAATTTGT	NM_001286778.1_494_102	NM_001286778.1	mRNA	8	75000154	75034558	+	3817	CRISPLD1	83690	cysteine rich secretory protein LCCL domain containing 1, transcript variant 3		mRNA	Detected	Detected	Detected	Detected	Detected	Detected	7.99599	6.22825	6.18718	7.99247	9.61369	10.1233
hsa_gmr091753	0.0402722	1.77261	0.825877	up	9.65801	8.83213	TCACCTGGATAACCTGTCAGGATTAACGTCTCGCAATTACTTTCTGGTTAACGGAACCAG	XM_011546169.1_605_135	XM_011546169.1	mRNA	X	1268834	1323232	+	1245	CSF2RA	1438	colony stimulating factor 2 receptor alpha subunit, transcript variant X5		mRNA	Detected	Detected	Detected	Detected	Detected	Detected	9.44828	9.76131	9.76443	9.32075	8.45907	8.71658
hsa_gmr047073	0.0289354	1.83709	0.877423	up	9.70059	8.82316	TCACCTGGATAACCTGTCAGGATTAACGTCTCGCAATTACTTTCTGGTTAACGGAACCAG	NM_172245.2_703_135	NM_172245.2	mRNA	X	1268800	1309935	+	1829	CSF2RA	1438	colony stimulating factor 2 receptor alpha subunit, transcript variant 2		mRNA	Detected	Detected	Detected	Detected	Detected	Detected	9.48245	9.78457	9.83475	9.29853	8.5443	8.62666
hsa_gmr035277	0.0462809	1.73681	0.79644	up	9.6726	8.87616	TCACCTGGATAACCTGTCAGGATTAACGTCTCGCAATTACTTTCTGGTTAACGGAACCAG	NM_006140.4_727_135	NM_006140.4	mRNA	X	1268800	1309935	+	1853	CSF2RA	1438	colony stimulating factor 2 receptor alpha subunit, transcript variant 1		mRNA	Detected	Detected	Detected	Detected	Detected	Detected	9.46048	9.71865	9.83866	9.3557	8.48126	8.79152
hsa_gmr007968	0.0478713	1.71167	0.775409	up	9.61402	8.83861	TCACCTGGATAACCTGTCAGGATTAACGTCTCGCAATTACTTTCTGGTTAACGGAACCAG	NM_001161530.1_559_135	NM_001161530.1	mRNA	X	1282678	1309935	+	1787	CSF2RA	1438	colony stimulating factor 2 receptor alpha subunit, transcript variant 8		mRNA	Detected	Detected	Detected	Detected	Detected	Detected	9.42618	9.73873	9.67715	9.33161	8.4607	8.72353
hsa_gmr047074	0.0315418	1.75757	0.813582	up	9.65036	8.83678	TCACCTGGATAACCTGTCAGGATTAACGTCTCGCAATTACTTTCTGGTTAACGGAACCAG	NM_172246.2_727_135	NM_172246.2	mRNA	X	1268800	1309935	+	1674	CSF2RA	1438	colony stimulating factor 2 receptor alpha subunit, transcript variant 3		mRNA	Detected	Detected	Detected	Detected	Detected	Detected	9.49454	9.72977	9.72678	9.30563	8.52774	8.67696
hsa_gmr091563	0.0403083	1.6947	0.761032	up	9.67082	8.90979	TCACCTGGATAACCTGTCAGGATTAACGTCTCGCAATTACTTTCTGGTTAACGGAACCAG	XM_011545626.1_605_135	XM_011545626.1	mRNA	Y	1268834	1309934	+	1633	CSF2RA	1438	colony stimulating factor 2 receptor alpha subunit, transcript variant X8		mRNA	Detected	Detected	Detected	Detected	Detected	Detected	9.44457	9.72545	9.84245	9.3262	8.55195	8.85122
hsa_gmr047075	0.0472856	1.70633	0.770899	up	9.6074	8.8365	TCACCTGGATAACCTGTCAGGATTAACGTCTCGCAATTACTTTCTGGTTAACGGAACCAG	NM_172246.2_727_135	NM_172246.2	mRNA	X	1268800	1309935	+	1674	CSF2RA	1438	colony stimulating factor 2 receptor alpha subunit, transcript variant 3		mRNA	Detected	Detected	Detected	Detected	Detected	Detected	9.42046	9.78331	9.61843	9.33259	8.51898	8.65793
hsa_gmr007967	0.0380305	1.70381	0.768768	up	9.67155	8.90278	TCACCTGGATAACCTGTCAGGATTAACGTCTCGCAATTACTTTCTGGTTAACGGAACCAG	NM_001161530.1_559_135	NM_001161530.1	mRNA	X	1282678	1309935	+	1787	CSF2RA	1438	colony stimulating factor 2 receptor alpha subunit, transcript variant 8		mRNA	Detected	Detected	Detected	Detected	Detected	Detected	9.4596	9.7696	9.78546	9.33094	8.54957	8.82785
hsa_gmr007966	0.0342695	1.84749	0.885563	up	9.71385	8.82828	TCACCTGGATAACCTGTCAGGATTAACGTCTCGCAATTACTTTCTGGTTAACGGAACCAG	NM_001161529.1_855_135	NM_001161529.1	mRNA	X	1268800	1309935	+	1981	CSF2RA	1438	colony stimulating factor 2 receptor alpha subunit, transcript variant 7		mRNA	Detected	Detected	Detected	Detected	Detected	Detected	9.46029	9.73978	9.94146	9.29562	8.4771	8.71213
hsa_gmr091752	0.0439949	1.69463	0.76097	up	9.5745	8.81353	TCACCTGGATAACCTGTCAGGATTAACGTCTCGCAATTACTTTCTGGTTAACGGAACCAG	XM_011546168.2_605_135	XM_011546168.2	mRNA	X	1268834	1325097	+	1267	CSF2RA	1438	colony stimulating factor 2 receptor alpha subunit, transcript variant X4		mRNA	Detected	Detected	Detected	Detected	Detected	Detected	9.39163	9.67311	9.65876	9.28415	8.45605	8.70039
hsa_gmr091750	0.0417225	1.80092	0.848732	up	9.61816	8.76943	TCACCTGGATAACCTGTCAGGATTAACGTCTCGCAATTACTTTCTGGTTAACGGAACCAG	XM_011546166.1_605_135	XM_011546166.1	mRNA	X	1268834	1309934	+	1730	CSF2RA	1438	colony stimulating factor 2 receptor alpha subunit, transcript variant X2		mRNA	Detected	Detected	Detected	Detected	Detected	Detected	9.41374	9.67433	9.76642	9.29963	8.44929	8.55938
hsa_gmr091559	0.0369385	1.76471	0.819435	up	9.66213	8.84269	TCACCTGGATAACCTGTCAGGATTAACGTCTCGCAATTACTTTCTGGTTAACGGAACCAG	XM_011545620.2_605_135	XM_011545620.2	mRNA	Y	1268834	1322846	+	1575	CSF2RA	1438	colony stimulating factor 2 receptor alpha subunit, transcript variant X3		mRNA	Detected	Detected	Detected	Detected	Detected	Detected	9.43624	9.73416	9.81599	9.30501	8.50141	8.72166
hsa_gmr091749	0.0359633	1.80228	0.849821	up	9.71767	8.86785	TCACCTGGATAACCTGTCAGGATTAACGTCTCGCAATTACTTTCTGGTTAACGGAACCAG	XM_011546165.3_605_135	XM_011546165.3	mRNA	X	1268834	1305791	+	1361	CSF2RA	1438	colony stimulating factor 2 receptor alpha subunit, transcript variant X1		mRNA	Detected	Detected	Detected	Detected	Detected	Detected	9.52982	9.76202	9.86117	9.31595	8.43199	8.8556
hsa_gmr091565	0.0492544	1.67183	0.741429	up	9.59973	8.85831	TCACCTGGATAACCTGTCAGGATTAACGTCTCGCAATTACTTTCTGGTTAACGGAACCAG	XM_011545628.2_605_135	XM_011545628.2	mRNA	Y	1268834	1325045	+	1118	CSF2RA	1438	colony stimulating factor 2 receptor alpha subunit, transcript variant X10		mRNA	Detected	Detected	Detected	Detected	Detected	Detected	9.42387	9.68589	9.68944	9.33722	8.49051	8.74719
hsa_gmr091561	0.0422194	1.72608	0.787502	up	9.6181	8.8306	TCACCTGGATAACCTGTCAGGATTAACGTCTCGCAATTACTTTCTGGTTAACGGAACCAG	XM_011545622.1_605_135	XM_011545622.1	mRNA	Y	1268834	1323232	+	1245	CSF2RA	1438	colony stimulating factor 2 receptor alpha subunit, transcript variant X5		mRNA	Detected	Detected	Detected	Detected	Detected	Detected	9.44006	9.6582	9.75605	9.30869	8.46094	8.72218
hsa_gmr091562	0.0373408	1.80673	0.85338	up	9.66373	8.81035	TCACCTGGATAACCTGTCAGGATTAACGTCTCGCAATTACTTTCTGGTTAACGGAACCAG	XM_011545623.3_605_135	XM_011545623.3	mRNA	Y	1268834	1322847	+	1580	CSF2RA	1438	colony stimulating factor 2 receptor alpha subunit, transcript variant X6		mRNA	Detected	Detected	Detected	Detected	Detected	Detected	9.50174	9.71964	9.7698	9.30413	8.39366	8.73325
hsa_gmr035278	0.0383392	1.81195	0.857546	up	9.62875	8.7712	TCACCTGGATAACCTGTCAGGATTAACGTCTCGCAATTACTTTCTGGTTAACGGAACCAG	NM_006140.4_727_135	NM_006140.4	mRNA	X	1268800	1309935	+	1853	CSF2RA	1438	colony stimulating factor 2 receptor alpha subunit, transcript variant 1		mRNA	Detected	Detected	Detected	Detected	Detected	Detected	9.4614	9.69966	9.72518	9.29452	8.40047	8.61861
hsa_gmr047072	0.0359334	1.74547	0.803616	up	9.6179	8.81429	TCACCTGGATAACCTGTCAGGATTAACGTCTCGCAATTACTTTCTGGTTAACGGAACCAG	NM_172245.2_703_135	NM_172245.2	mRNA	X	1268800	1309935	+	1829	CSF2RA	1438	colony stimulating factor 2 receptor alpha subunit, transcript variant 2		mRNA	Detected	Detected	Detected	Detected	Detected	Detected	9.41146	9.67537	9.76688	9.27791	8.50988	8.65508
hsa_gmi051655	0.0361698	1.7898	0.839802	up	9.66489	8.82509	TCACCTGGATAACCTGTCAGGATTAACGTCTCGCAATTACTTTCTGGTTAACGGAACCAG	NR_027760.1_727_135	NR_027760.1	misc_RNA	X	1268800	1309935	+	1717	CSF2RA	1438	colony stimulating factor 2 receptor alpha subunit, transcript variant 11		mRNA	Detected	Detected	Detected	Detected	Detected	Detected	9.44518	9.74457	9.80493	9.3076	8.49312	8.67454
hsa_gmr113846	0.0436199	1.80339	0.850708	up	9.66887	8.81816	TCACCTGGATAACCTGTCAGGATTAACGTCTCGCAATTACTTTCTGGTTAACGGAACCAG	XM_017030028.1_717_135	XM_017030028.1	mRNA	Y	1268810	1323046	+	1891	CSF2RA	1438	colony stimulating factor 2 receptor alpha subunit, transcript variant X7		mRNA	Detected	Detected	Detected	Detected	Detected	Detected	9.44067	9.70944	9.8565	9.34219	8.48045	8.63184
hsa_gmr047078	0.0320919	1.87116	0.90393	up	9.74418	8.84025	TCACCTGGATAACCTGTCAGGATTAACGTCTCGCAATTACTTTCTGGTTAACGGAACCAG	NM_172249.2_727_135	NM_172249.2	mRNA	X	1268800	1309935	+	1456	CSF2RA	1438	colony stimulating factor 2 receptor alpha subunit, transcript variant 6		mRNA	Detected	Detected	Detected	Detected	Detected	Detected	9.49606	9.75286	9.98363	9.3097	8.50189	8.70917
hsa_gmr091557	0.0410598	1.67079	0.740534	up	9.66285	8.92231	TCACCTGGATAACCTGTCAGGATTAACGTCTCGCAATTACTTTCTGGTTAACGGAACCAG	XM_011545618.3_605_135	XM_011545618.3	mRNA	Y	1268834	1305791	+	1361	CSF2RA	1438	colony stimulating factor 2 receptor alpha subunit, transcript variant X1		mRNA	Detected	Detected	Detected	Detected	Detected	Detected	9.48272	9.76443	9.74139	9.34029	8.53796	8.88869
hsa_gmr047077	0.0434426	1.70492	0.769701	up	9.642	8.8723	TCACCTGGATAACCTGTCAGGATTAACGTCTCGCAATTACTTTCTGGTTAACGGAACCAG	NM_172247.2_559_135	NM_172247.2	mRNA	X	1282678	1309935	+	1588	CSF2RA	1438	colony stimulating factor 2 receptor alpha subunit, transcript variant 4		mRNA	Detected	Detected	Detected	Detected	Detected	Detected	9.4555	9.69512	9.77539	9.31169	8.46127	8.84394
hsa_gmr091754	0.0412137	1.83131	0.872876	up	9.74734	8.87446	TCACCTGGATAACCTGTCAGGATTAACGTCTCGCAATTACTTTCTGGTTAACGGAACCAG	XM_011546170.3_605_135	XM_011546170.3	mRNA	X	1268834	1322847	+	1580	CSF2RA	1438	colony stimulating factor 2 receptor alpha subunit, transcript variant X6		mRNA	Detected	Detected	Detected	Detected	Detected	Detected	9.47505	9.74737	10.0196	9.36004	8.53975	8.7236
hsa_gmr113847	0.0327503	1.6503	0.722726	up	9.66626	8.94353	TCACCTGGATAACCTGTCAGGATTAACGTCTCGCAATTACTTTCTGGTTAACGGAACCAG	XM_017030029.1_694_135	XM_017030029.1	mRNA	Y	1268809	1309934	+	1722	CSF2RA	1438	colony stimulating factor 2 receptor alpha subunit, transcript variant X11		mRNA	Detected	Detected	Detected	Detected	Detected	Detected	9.51217	9.75974	9.72686	9.31895	8.58616	8.92548
hsa_gmr113245	0.0484956	1.75047	0.80774	up	9.70335	8.89561	TCACCTGGATAACCTGTCAGGATTAACGTCTCGCAATTACTTTCTGGTTAACGGAACCAG	XM_017029288.1_694_135	XM_017029288.1	mRNA	X	1268809	1309934	+	1722	CSF2RA	1438	colony stimulating factor 2 receptor alpha subunit, transcript variant X11		mRNA	Detected	Detected	Detected	Detected	Detected	Detected	9.48065	9.74486	9.88453	9.41566	8.57544	8.69573
hsa_gmr113244	0.0390807	1.7528	0.809664	up	9.66785	8.85819	TCACCTGGATAACCTGTCAGGATTAACGTCTCGCAATTACTTTCTGGTTAACGGAACCAG	XM_017029287.1_717_135	XM_017029287.1	mRNA	X	1268810	1323046	+	1891	CSF2RA	1438	colony stimulating factor 2 receptor alpha subunit, transcript variant X7		mRNA	Detected	Detected	Detected	Detected	Detected	Detected	9.48855	9.79167	9.72334	9.35413	8.53553	8.68491
hsa_gmr091757	0.0414151	1.82102	0.864749	up	9.66959	8.80484	TCACCTGGATAACCTGTCAGGATTAACGTCTCGCAATTACTTTCTGGTTAACGGAACCAG	XM_011546175.2_605_135	XM_011546175.2	mRNA	X	1268834	1325045	+	1118	CSF2RA	1438	colony stimulating factor 2 receptor alpha subunit, transcript variant X10		mRNA	Detected	Detected	Detected	Detected	Detected	Detected	9.43317	9.73306	9.84255	9.32828	8.47205	8.6142
hsa_gmr047079	0.0424846	1.86902	0.902285	up	9.72818	8.82589	TCACCTGGATAACCTGTCAGGATTAACGTCTCGCAATTACTTTCTGGTTAACGGAACCAG	NM_172249.2_727_135	NM_172249.2	mRNA	X	1268800	1309935	+	1456	CSF2RA	1438	colony stimulating factor 2 receptor alpha subunit, transcript variant 6		mRNA	Detected	Detected	Detected	Detected	Detected	Detected	9.45556	9.6904	10.0386	9.33577	8.52657	8.61533
hsa_gmr091558	0.042326	1.6988	0.764517	up	9.60861	8.84409	TCACCTGGATAACCTGTCAGGATTAACGTCTCGCAATTACTTTCTGGTTAACGGAACCAG	XM_011545619.1_605_135	XM_011545619.1	mRNA	Y	1268834	1309934	+	1730	CSF2RA	1438	colony stimulating factor 2 receptor alpha subunit, transcript variant X2		mRNA	Detected	Detected	Detected	Detected	Detected	Detected	9.41274	9.70714	9.70595	9.30103	8.48413	8.74712
hsa_gmr091756	0.0434826	1.69702	0.763002	up	9.58799	8.82499	TCACCTGGATAACCTGTCAGGATTAACGTCTCGCAATTACTTTCTGGTTAACGGAACCAG	XM_011546174.3_605_135	XM_011546174.3	mRNA	X	1268834	1322849	+	1485	CSF2RA	1438	colony stimulating factor 2 receptor alpha subunit, transcript variant X9		mRNA	Detected	Detected	Detected	Detected	Detected	Detected	9.40081	9.6301	9.73306	9.26215	8.42378	8.78903
hsa_gmr007970	0.0463065	1.77209	0.825449	up	9.62222	8.79677	TCACCTGGATAACCTGTCAGGATTAACGTCTCGCAATTACTTTCTGGTTAACGGAACCAG	NM_001161531.1_727_135	NM_001161531.1	mRNA	X	1268800	1305818	+	1510	CSF2RA	1438	colony stimulating factor 2 receptor alpha subunit, transcript variant 9		mRNA	Detected	Detected	Detected	Detected	Detected	Detected	9.46398	9.71779	9.68489	9.33949	8.41881	8.63201
hsa_gmr091755	0.0370127	1.72003	0.782433	up	9.59913	8.8167	TCACCTGGATAACCTGTCAGGATTAACGTCTCGCAATTACTTTCTGGTTAACGGAACCAG	XM_011546173.1_605_135	XM_011546173.1	mRNA	X	1268834	1309934	+	1633	CSF2RA	1438	colony stimulating factor 2 receptor alpha subunit, transcript variant X8		mRNA	Detected	Detected	Detected	Detected	Detected	Detected	9.42558	9.69819	9.67364	9.26889	8.45723	8.72398
hsa_gmr007971	0.0445993	1.70415	0.769053	up	9.62654	8.85749	TCACCTGGATAACCTGTCAGGATTAACGTCTCGCAATTACTTTCTGGTTAACGGAACCAG	NM_001161532.1_496_135	NM_001161532.1	mRNA	X	1268800	1309935	+	1622	CSF2RA	1438	colony stimulating factor 2 receptor alpha subunit, transcript variant 10		mRNA	Detected	Detected	Detected	Detected	Detected	Detected	9.44691	9.68742	9.7453	9.34889	8.5317	8.69187
hsa_gmr007972	0.0322557	1.76197	0.817189	up	9.6788	8.86161	TCACCTGGATAACCTGTCAGGATTAACGTCTCGCAATTACTTTCTGGTTAACGGAACCAG	NM_001161532.1_496_135	NM_001161532.1	mRNA	X	1268800	1309935	+	1622	CSF2RA	1438	colony stimulating factor 2 receptor alpha subunit, transcript variant 10		mRNA	Detected	Detected	Detected	Detected	Detected	Detected	9.43021	9.72779	9.8784	9.29232	8.6018	8.69072
hsa_gmr087242	0.0240193	3.31117	1.72734	up	8.99016	7.26281	ATCCAGAATGACATCATGTTATTGCAGCTGAGCAGAAGAGTCAGACGGAATCGAAACGTG	XM_011536499.1_369_268	XM_011536499.1	mRNA	14	24573554	24576238	-	908	CTSG	1511	cathepsin G, transcript variant X1		mRNA	Detected	Detected	Detected	Detected	Detected	Detected	8.82273	8.65944	9.4883	7.44113	7.87918	6.46813
hsa_gmr034603	0.0392619	2.25892	1.17563	up	7.08213	5.9065	TGCTATATTACTATCTGTGGTTACGGTGGAGACATTGACATTATTACTGGAGTCAAGCCC	NM_005409.4_943_149	NM_005409.4	mRNA	4	76033682	76036197	-	1606	CXCL11	6373	C-X-C motif chemokine ligand 11, transcript variant 1		mRNA	Detected	Detected	Detected	Detected	Detected	Detected	7.30708	7.32768	6.61161	6.49017	5.79833	5.43098
hsa_gmr033538	0.00368972	-1.66361	-0.734315	down	3.88659	4.62091	GGACAGAGTTTAGAATGCAGGGATTCAGGGTCAAGGTCTAGCATTCATTCTAGAAGTTAC	NM_004228.6_1888_171	NM_004228.6	mRNA	19	48469208	48482314	+	4604	CYTH2	9266	cytohesin 2, transcript variant 2		mRNA	Detected	Detected	Not Detected	Detected	Detected	Detected	3.88855	3.95211	3.81911	4.52247	4.49121	4.84904
hsa_gmr095868	0.0374057	2.27376	1.18508	up	10.7993	9.61418	TTACCTACAAACAAGTCGTTGACCTGATCAGATCGTCCGGAAACCTGCTAACGATAGAGA	XM_017005386.2_688_77	XM_017005386.2	mRNA	2	157412782	157439713	-	4239	CYTIP	9595	cytohesin 1 interacting protein, transcript variant X1		mRNA	Detected	Detected	Detected	Detected	Detected	Detected	10.408	10.8341	11.1557	10.1827	9.07523	9.58465
hsa_gmr102521	0.0497174	-1.87316	-0.905473	down	7.53302	8.43849	TTGACTGTAATGTAACTATCTCACCTAATGGTTGTACATATCCTTTGGTCCTGGTGCTGC	XM_017014298.2_7490_234	XM_017014298.2	mRNA	9	121750020	121785530	+	8402	DAB2IP	153090	DAB2 interacting protein, transcript variant X6		mRNA	Detected	Detected	Detected	Detected	Detected	Detected	8.06113	7.12562	7.41231	8.12082	8.70867	8.48598
hsa_gmr107196	0.0377335	1.75219	0.809161	up	5.38204	4.57288	GGCCAAGAAAGTTCGTTTCTATCGAAACGGAGATCGATACTTCAAAGGGATTGTGTATGC	XM_017020848.1_400_141	XM_017020848.1	mRNA	13	35845900	36131330	-	6148	DCLK1	9201	doublecortin like kinase 1, transcript variant X2		mRNA	Detected	Detected	Detected	Detected	Detected	Detected	5.0936	5.42956	5.62295	4.68776	4.1571	4.87378
hsa_bmr102143	0.0244774	2.55829	1.35518	up	6.4357	5.08052	GCAGGAACTACTAGGTGAAATAGGCTGAATGTAAACACAGGTTTAACGCTAAATCCCATG	XM_017013735.1_2471_123	XM_017013735.1	mRNA	8	119962597	120056202	+	7363	DEPTOR	64798	DEP domain containing MTOR interacting protein, transcript variant X1		mRNA	Detected	Detected	Detected	Detected	Detected	Detected	6.22765	6.50391	6.57556	5.81	4.82591	4.60566
hsa_gmr018696	0.0491689	1.51337	0.597767	up	8.1668	7.56904	TTTAAATATGCATGATAAAGGCATTACTACAGCCGCCGTTTGTGTTTATCCCGCCCGGGT	NM_001300779.1_469_154	NM_001300779.1	mRNA	12	15911172	16037381	+	1675	DERA	51071	deoxyribose-phosphate aldolase, transcript variant 2		mRNA	Detected	Detected	Detected	Detected	Detected	Detected	7.99626	8.12609	8.37806	7.90409	7.52622	7.2768
hsa_gmr104602	0.0405844	-1.57008	-0.650835	down	4.3224	4.97324	AAGAAGTATCGATATCAAGATGAGGACGCTCCACATGATCATTCCTTACCTCGACTAACC	XM_017017276.1_1030_135	XM_017017276.1	mRNA	11	83455009	85133800	-	8359	DLG2	1740	discs large MAGUK scaffold protein 2, transcript variant X25		mRNA	Detected	Detected	Detected	Detected	Detected	Detected	4.33069	4.0991	4.53742	4.6196	5.12089	5.17922
hsa_gmr028056	0.0299154	-1.81838	-0.862655	down	4.03263	4.89528	GATGCAAGTATCGATATCAAGATGAGGACGCTCCACATGATCATTCCTTACCTCGACTAA	NM_001351276.1_248_133	NM_001351276.1	mRNA	11	83455012	84720551	-	7576	DLG2	1740	discs large MAGUK scaffold protein 2, transcript variant 9		mRNA	Detected	Detected	Detected	Detected	Detected	Detected	4.28521	3.8136	3.99908	4.52134	4.87343	5.29107
hsa_gmr073964	0.0497727	-4.47843	-2.16299	down	6.91426	9.07725	AGCCACACAACGACTGGAACATGCATTCAACATCGCCAGATATCAATTAGGCATAGAGAA	XM_006724468.2_769_143	XM_006724468.2	mRNA	X	31119219	33211509	-	13923	DMD	1756	dystrophin, transcript variant X1		mRNA	Detected	Detected	Detected	Detected	Detected	Detected	7.64442	6.27299	6.82536	8.05029	8.85059	10.3309
hsa_gmr023432	0.03702	-2.09121	-1.06434	down	5.56844	6.63278	GGAGCGTCAGAGAGAGGAACTCAGTAAGGTTACTTCCAACTTGGGAAAGATGATCTTGAA	NM_001323396.1_899_426	NM_001323396.1	mRNA	8	22057864	22082527	+	2480	DMTN	2039	dematin actin binding protein, transcript variant 26		mRNA	Detected	Detected	Detected	Detected	Detected	Detected	5.37611	5.87843	5.45078	6.06231	6.71486	7.12118
hsa_gmr013122	0.0121138	1.65465	0.726526	up	4.14771	3.42119	TATCTCCAACTTCCAAAGTCAGGTTGTAGGATGAGAACCCGCTGATACCATTCTAAGTCC	NM_001256714.1_1921_132	NM_001256714.1	mRNA	19	55158661	55166722	-	2302	DNAAF3	352909	dynein axonemal assembly factor 3, transcript variant 1		mRNA	Detected	Detected	Detected	Detected	Detected	Not Detected	4.15943	4.16275	4.12095	3.34942	3.73833	3.17581
hsa_gmr006074	0.0414516	-1.79112	-0.840861	down	7.67281	8.51367	GAGAGTGACCTGAGTGCTACTTGAAGATATGTAGAGATTCCTTATCCATGCCTGTACATA	NM_001135004.2_1689_181	NM_001135004.2	mRNA	9	34989641	34998433	+	2591	DNAJB5	25822	DnaJ heat shock protein family (Hsp40) member B5, transcript variant 2		mRNA	Detected	Detected	Detected	Detected	Detected	Detected	7.98821	7.44453	7.5857	8.23829	8.32699	8.97574
hsa_gmr026898	0.0397072	-1.82312	-0.866408	down	7.68463	8.55103	GAGAGTGACCTGAGTGCTACTTGAAGATATGTAGAGATTCCTTATCCATGCCTGTACATA	NM_001349724.1_1657_181	NM_001349724.1	mRNA	9	34989641	34998433	+	2559	DNAJB5	25822	DnaJ heat shock protein family (Hsp40) member B5, transcript variant 5		mRNA	Detected	Detected	Detected	Detected	Detected	Detected	8.00847	7.51427	7.53114	8.25397	8.37658	9.02255
hsa_gmr117838	0.00677658	-1.60538	-0.682911	down	3.78857	4.47148	TTGTCATCAAAGGATATTCCAGATTCTTGACAGCATTCTCGTCATCTCTGAGGACATCAC	XM_024450172.1_1144_310	XM_024450172.1	mRNA	16	3653830	3658095	+	2183	DNASE1	1773	deoxyribonuclease 1, transcript variant X15		mRNA	Detected	Detected	Not Detected	Detected	Detected	Detected	3.89032	3.91211	3.5633	4.33182	4.55033	4.53231
hsa_gmr095178	0.0229524	-1.51481	-0.599141	down	5.78959	6.38873	AAATGAATTGCCGTAGATAGGATTCCTCGTGGAGGTAGTATTGGTTTAGGCTATTTGAGG	XM_017004442.2_7694_97	XM_017004442.2	mRNA	2	224768253	224982598	-	8644	DOCK10	55619	dedicator of cytokinesis 10, transcript variant X2		mRNA	Detected	Detected	Detected	Detected	Detected	Detected	5.66573	6.07005	5.63298	6.49044	6.20937	6.46638
hsa_gmr047743	0.0451051	-1.86164	-0.896575	down	4.41602	5.3126	ATTGATGCCAAAGACCTGGATCAGCTGGGCCGAAATAAGATCACACACATCATCTCTATC	NM_177991.2_224_273	NM_177991.2	mRNA	20	31861067	31870241	-	1217	DUSP15	128853	dual specificity phosphatase 15, transcript variant 2		mRNA	Detected	Detected	Detected	Detected	Detected	Detected	4.24821	4.33425	4.6656	4.85187	5.2542	5.83172
hsa_bmi130665	0.0433463	-2.2342	-1.15976	down	2.60504	3.7648	AAAGTGAAGTCTTGGTGCCCACTTACTAGTCTGGATAGTTAGGGTTTACCTAAGGCGGAA	XR_001749592.2_3075_91	XR_001749592.2	misc_RNA	13	43304008	43786976	-	6188	ENOX1	55068	ecto-NOX disulfide-thiol exchanger 1, transcript variant X9		mRNA	Not Detected	Not Detected	Not Detected	Detected	Detected	Detected	2.04475	2.46761	3.30277	3.7913	3.49921	4.00388
hsa_gmr100424	0.0496894	-1.52843	-0.61205	down	5.89876	6.51081	AGAAGTTAAATTGAGGCTTAATGAGCATAGGTAGCTTGTCCAAGGTCTCATGACCAGTCA	XM_017011302.1_1398_175	XM_017011302.1	mRNA	6	145625304	145674051	-	2813	EPM2A	7957	EPM2A, laforin glucan phosphatase, transcript variant X6		mRNA	Detected	Detected	Detected	Detected	Detected	Detected	5.77443	5.7009	6.22095	6.21498	6.6412	6.67625
hsa_gmr018624	0.039389	-2.93516	-1.55344	down	5.16682	6.72026	TTTGATTTCCTCAGGTACGCAGTGATCCGATTCAACCAGTACTTCAAGGTGAAGCCTCAA	NM_001297762.1_1281_179	NM_001297762.1	mRNA	1	204131061	204152182	-	2491	ETNK2	55224	ethanolamine kinase 2, transcript variant 4		mRNA	Detected	Detected	Detected	Detected	Detected	Detected	5.63572	4.83652	5.02823	5.8802	6.83455	7.44605
hsa_bmr093052	0.0446548	-2.07463	-1.05285	down	3.00199	4.05485	AGCAGCCAGGCTAAGGTTAATCGCCTTAGAAATGGCAAAGATTCATACTATCCACGCCAA	XM_017001632.1_161_179	XM_017001632.1	mRNA	1	204131062	204147141	-	2047	ETNK2	55224	ethanolamine kinase 2, transcript variant X4		mRNA	Detected	Detected	Not Detected	Detected	Detected	Detected	3.37058	2.94273	2.69267	3.64244	3.86907	4.65303
hsa_gmr042270	0.0204301	1.8261	0.868768	up	5.34121	4.47244	CGAGACGAATGTTGACACCGGCTTGACCATCATAAATTCTGAACCCAGGCAGACTTATTT	NM_024785.2_1427_170	NM_024785.2	mRNA	2	224378698	224401994	-	2594	FAM124B	79843	family with sequence similarity 124 member B, transcript variant 2		mRNA	Detected	Detected	Detected	Detected	Detected	Detected	5.01	5.2224	5.79123	4.48253	4.45472	4.48009
hsa_gmr004392	0.049311	4.11902	2.0423	up	5.40859	3.36628	CCAGGAACATTCCGGAGCTGAATCTTCACCCACATCTATCTTGTTTCTATTGGATAAATG	NM_001098524.1_2073_202	NM_001098524.1	mRNA	19	17523301	17552026	+	2222	FAM129C	199786	family with sequence similarity 129 member C, transcript variant 2		mRNA	Detected	Detected	Detected	Detected	Not Detected	Not Detected	6.30993	4.88124	5.03459	4.19384	2.26066	3.64435
hsa_gmr087161	0.0470555	-3.72404	-1.89687	down	5.80616	7.70303	CTAGCAAACACAACACAAAGTGGCGATTCTCAAGTCAAGTCAAGACCCATGGGATGCAAA	XM_011536357.2_1686_155	XM_011536357.2	mRNA	14	91869411	91947607	-	2717	FBLN5	10516	fibulin 5, transcript variant X3		mRNA	Detected	Detected	Detected	Detected	Detected	Detected	6.89146	5.53574	4.9913	7.04347	7.79141	8.27423
hsa_gmr047921	0.0279068	-2.09182	-1.06476	down	4.84326	5.90802	GCTGTATGTACAGACTCCTCGTCCAACTTCTAGACGCCAACCAGACTGTTCTAGATAAAT	NM_178820.4_715_180	NM_178820.4	mRNA	19	39024021	39032596	-	2362	FBXO27	126433	F-box protein 27		mRNA	Detected	Detected	Detected	Detected	Detected	Detected	4.64227	4.50931	5.3782	5.65328	5.8598	6.21098
hsa_gmr074670	0.0475791	2.75244	1.46071	up	9.66377	8.20305	ACTGACATACCAGTCTTTAGCTGGTGCTATGGTCTGTTCTTTAGTTCTAGTTTGTATCCC	XM_011510064.1_1749_169	XM_011510064.1	mRNA	1	161707229	161714352	+	2103	FCRLA	84824	Fc receptor like A, transcript variant X1		mRNA	Detected	Detected	Detected	Detected	Detected	Detected	9.04842	9.29731	10.6456	8.09712	8.49084	8.0212
hsa_gmr030683	0.0189583	-3.31341	-1.72832	down	8.11774	9.84606	GGTCGGCTAAGTGGGACATTAGTAACTGCACACTATTTCCCTCTACTGAGTAAACCCTAT	NM_001354952.1_1068_147	NM_001354952.1	mRNA	5	142592178	142698070	-	3863	FGF1	2246	fibroblast growth factor 1, transcript variant 16		mRNA	Detected	Detected	Detected	Detected	Detected	Detected	8.56691	8.03712	7.74919	9.07653	10.2698	10.1918
hsa_gmr000717	0.0211242	-3.40721	-1.76859	down	8.22225	9.99084	GGTCGGCTAAGTGGGACATTAGTAACTGCACACTATTTCCCTCTACTGAGTAAACCCTAT	NM_000800.4_1358_147	NM_000800.4	mRNA	5	142592178	142686495	-	4153	FGF1	2246	fibroblast growth factor 1, transcript variant 1		mRNA	Detected	Detected	Detected	Detected	Detected	Detected	8.68325	8.10574	7.87775	9.16072	10.3601	10.4517
hsa_gmr013268	0.0191747	-3.42351	-1.77548	down	8.19714	9.97262	GGTCGGCTAAGTGGGACATTAGTAACTGCACACTATTTCCCTCTACTGAGTAAACCCTAT	NM_001257205.1_1268_147	NM_001257205.1	mRNA	5	142592178	142698070	-	4063	FGF1	2246	fibroblast growth factor 1, transcript variant 7		mRNA	Detected	Detected	Detected	Detected	Detected	Detected	8.70922	8.11764	7.76457	9.21912	10.2969	10.4018
hsa_gmr013269	0.018593	-3.15871	-1.65934	down	8.26195	9.92129	GGTCGGCTAAGTGGGACATTAGTAACTGCACACTATTTCCCTCTACTGAGTAAACCCTAT	NM_001257206.1_1265_147	NM_001257206.1	mRNA	5	142592178	142698070	-	4060	FGF1	2246	fibroblast growth factor 1, transcript variant 8		mRNA	Detected	Detected	Detected	Detected	Detected	Detected	8.63327	8.13686	8.01573	9.14195	10.3044	10.3176
hsa_gmr013270	0.0229543	-3.40968	-1.76964	down	8.16007	9.92971	GGTCGGCTAAGTGGGACATTAGTAACTGCACACTATTTCCCTCTACTGAGTAAACCCTAT	NM_001257207.1_1011_147	NM_001257207.1	mRNA	5	142592178	142686495	-	3806	FGF1	2246	fibroblast growth factor 1, transcript variant 9		mRNA	Detected	Detected	Detected	Detected	Detected	Detected	8.67686	8.04686	7.7565	9.10795	10.3097	10.3715
hsa_gmr013271	0.0236386	-3.42241	-1.77501	down	8.15363	9.92864	GGTCGGCTAAGTGGGACATTAGTAACTGCACACTATTTCCCTCTACTGAGTAAACCCTAT	NM_001257208.1_1009_147	NM_001257208.1	mRNA	5	142592178	142685703	-	3804	FGF1	2246	fibroblast growth factor 1, transcript variant 10		mRNA	Detected	Detected	Detected	Detected	Detected	Detected	8.64271	8.071	7.74719	9.08272	10.2842	10.419
hsa_gmr013272	0.0231335	-3.20766	-1.68152	down	8.21141	9.89294	GGTCGGCTAAGTGGGACATTAGTAACTGCACACTATTTCCCTCTACTGAGTAAACCCTAT	NM_001257209.1_1024_147	NM_001257209.1	mRNA	5	142592178	142685703	-	3819	FGF1	2246	fibroblast growth factor 1, transcript variant 11		mRNA	Detected	Detected	Detected	Detected	Detected	Detected	8.69908	8.19654	7.73863	9.13947	10.3381	10.2013
hsa_gmr013273	0.0213347	-3.2133	-1.68406	down	8.23057	9.91463	GGTCGGCTAAGTGGGACATTAGTAACTGCACACTATTTCCCTCTACTGAGTAAACCCTAT	NM_001257210.1_1008_147	NM_001257210.1	mRNA	5	142592178	142644301	-	3803	FGF1	2246	fibroblast growth factor 1, transcript variant 12		mRNA	Detected	Detected	Detected	Detected	Detected	Detected	8.69446	8.06775	7.9295	9.12767	10.308	10.3082
hsa_gmr013274	0.0221647	-3.1358	-1.64883	down	8.26958	9.91841	GGTCGGCTAAGTGGGACATTAGTAACTGCACACTATTTCCCTCTACTGAGTAAACCCTAT	NM_001257211.1_1006_147	NM_001257211.1	mRNA	5	142592178	142685703	-	3801	FGF1	2246	fibroblast growth factor 1, transcript variant 13		mRNA	Detected	Detected	Detected	Detected	Detected	Detected	8.69723	8.19841	7.9131	9.134	10.318	10.3032
hsa_gmr013275	0.0197554	-3.46522	-1.79295	down	8.17756	9.9705	GGTCGGCTAAGTGGGACATTAGTAACTGCACACTATTTCCCTCTACTGAGTAAACCCTAT	NM_001257212.1_875_147	NM_001257212.1	mRNA	5	142592178	142621355	-	3670	FGF1	2246	fibroblast growth factor 1, transcript variant 14		mRNA	Detected	Detected	Detected	Detected	Detected	Detected	8.62321	8.12467	7.78478	9.15457	10.3107	10.4462
hsa_gmr030694	0.0230593	-3.44032	-1.78254	down	8.13884	9.92139	GGTCGGCTAAGTGGGACATTAGTAACTGCACACTATTTCCCTCTACTGAGTAAACCCTAT	NM_001354964.1_967_147	NM_001354964.1	mRNA	5	142592178	142698070	-	3762	FGF1	2246	fibroblast growth factor 1, transcript variant 27		mRNA	Detected	Detected	Detected	Detected	Detected	Detected	8.69986	8.04293	7.67374	9.12896	10.2951	10.3401
hsa_gmr030682	0.0199517	-3.36425	-1.75029	down	8.14185	9.89214	GGTCGGCTAAGTGGGACATTAGTAACTGCACACTATTTCCCTCTACTGAGTAAACCCTAT	NM_001354951.1_1203_147	NM_001354951.1	mRNA	5	142592178	142698070	-	3998	FGF1	2246	fibroblast growth factor 1, transcript variant 15		mRNA	Detected	Detected	Detected	Detected	Detected	Detected	8.66773	8.01617	7.74165	9.13871	10.2283	10.3094
hsa_gmr030692	0.0223617	-3.3431	-1.74119	down	8.22533	9.96652	GGTCGGCTAAGTGGGACATTAGTAACTGCACACTATTTCCCTCTACTGAGTAAACCCTAT	NM_001354962.1_873_147	NM_001354962.1	mRNA	5	142592178	142698070	-	3668	FGF1	2246	fibroblast growth factor 1, transcript variant 25		mRNA	Detected	Detected	Detected	Detected	Detected	Detected	8.66671	8.13679	7.87251	9.1278	10.3312	10.4405
hsa_gmr030691	0.0165324	-3.28391	-1.71542	down	8.23222	9.94764	GGTCGGCTAAGTGGGACATTAGTAACTGCACACTATTTCCCTCTACTGAGTAAACCCTAT	NM_001354961.1_1097_147	NM_001354961.1	mRNA	5	142592178	142698070	-	3892	FGF1	2246	fibroblast growth factor 1, transcript variant 24		mRNA	Detected	Detected	Detected	Detected	Detected	Detected	8.62314	8.1885	7.88502	9.19728	10.3142	10.3315
hsa_gmr030693	0.0221208	-3.38668	-1.75987	down	8.18763	9.94751	GGTCGGCTAAGTGGGACATTAGTAACTGCACACTATTTCCCTCTACTGAGTAAACCCTAT	NM_001354963.1_1294_147	NM_001354963.1	mRNA	5	142592178	142698070	-	4089	FGF1	2246	fibroblast growth factor 1, transcript variant 26		mRNA	Detected	Detected	Detected	Detected	Detected	Detected	8.64484	8.06843	7.84963	9.10356	10.3317	10.4072
hsa_gmr043785	0.0200738	-3.21505	-1.68484	down	8.23392	9.91876	GGTCGGCTAAGTGGGACATTAGTAACTGCACACTATTTCCCTCTACTGAGTAAACCCTAT	NM_033136.3_1254_147	NM_033136.3	mRNA	5	142592178	142686495	-	4049	FGF1	2246	fibroblast growth factor 1, transcript variant 2		mRNA	Detected	Detected	Detected	Detected	Detected	Detected	8.68408	8.11142	7.90626	9.14832	10.32	10.2879
hsa_gmr030690	0.0179728	-2.99756	-1.58379	down	8.28973	9.87352	GGTCGGCTAAGTGGGACATTAGTAACTGCACACTATTTCCCTCTACTGAGTAAACCCTAT	NM_001354959.1_1164_147	NM_001354959.1	mRNA	5	142592178	142698070	-	3959	FGF1	2246	fibroblast growth factor 1, transcript variant 23		mRNA	Detected	Detected	Detected	Detected	Detected	Detected	8.62677	8.1812	8.06121	9.13478	10.3061	10.1796
hsa_gmr030684	0.0243492	-3.2635	-1.70642	down	8.16859	9.87501	GGTCGGCTAAGTGGGACATTAGTAACTGCACACTATTTCCCTCTACTGAGTAAACCCTAT	NM_001354953.1_1200_147	NM_001354953.1	mRNA	5	142592178	142698070	-	3995	FGF1	2246	fibroblast growth factor 1, transcript variant 17		mRNA	Detected	Detected	Detected	Detected	Detected	Detected	8.64121	8.13142	7.73313	9.06283	10.317	10.2452
hsa_gmr007034	0.0218802	-3.36789	-1.75185	down	8.18535	9.93719	GGTCGGCTAAGTGGGACATTAGTAACTGCACACTATTTCCCTCTACTGAGTAAACCCTAT	NM_001144892.2_878_147	NM_001144892.2	mRNA	5	142592178	142621355	-	3673	FGF1	2246	fibroblast growth factor 1, transcript variant 4		mRNA	Detected	Detected	Detected	Detected	Detected	Detected	8.68346	8.06894	7.80365	9.12933	10.3491	10.3332
hsa_gmr007071	0.0113758	-3.64087	-1.86428	down	8.03274	9.89702	GGTCGGCTAAGTGGGACATTAGTAACTGCACACTATTTCCCTCTACTGAGTAAACCCTAT	NM_001144935.1_977_147	NM_001144935.1	mRNA	5	142592178	142698070	-	3772	FGF1	2246	fibroblast growth factor 1, transcript variant 6		mRNA	Detected	Detected	Detected	Detected	Detected	Detected	8.22755	8.03942	7.83123	9.0883	10.2862	10.3165
hsa_gmr030685	0.0233196	-3.41528	-1.772	down	8.17512	9.94712	GGTCGGCTAAGTGGGACATTAGTAACTGCACACTATTTCCCTCTACTGAGTAAACCCTAT	NM_001354954.1_1398_147	NM_001354954.1	mRNA	5	142592178	142698070	-	4193	FGF1	2246	fibroblast growth factor 1, transcript variant 18		mRNA	Detected	Detected	Detected	Detected	Detected	Detected	8.71113	8.06035	7.75386	9.13333	10.3055	10.4025
hsa_gmr007070	0.0192465	-3.31279	-1.72805	down	8.25981	9.98786	GGTCGGCTAAGTGGGACATTAGTAACTGCACACTATTTCCCTCTACTGAGTAAACCCTAT	NM_001144934.1_1071_147	NM_001144934.1	mRNA	5	142592178	142698070	-	3866	FGF1	2246	fibroblast growth factor 1, transcript variant 5		mRNA	Detected	Detected	Detected	Detected	Detected	Detected	8.67571	8.22213	7.88158	9.20126	10.3599	10.4024
hsa_gmr030686	0.0189126	-3.30033	-1.72261	down	8.19845	9.92106	GGTCGGCTAAGTGGGACATTAGTAACTGCACACTATTTCCCTCTACTGAGTAAACCCTAT	NM_001354955.1_1400_147	NM_001354955.1	mRNA	5	142592178	142698070	-	4195	FGF1	2246	fibroblast growth factor 1, transcript variant 19		mRNA	Detected	Detected	Detected	Detected	Detected	Detected	8.67449	8.13553	7.78532	9.18248	10.3448	10.2358
hsa_gmr043786	0.0183511	-3.15093	-1.65578	down	8.29127	9.94705	GGTCGGCTAAGTGGGACATTAGTAACTGCACACTATTTCCCTCTACTGAGTAAACCCTAT	NM_033137.3_870_147	NM_033137.3	mRNA	5	142592178	142698070	-	3665	FGF1	2246	fibroblast growth factor 1, transcript variant 3		mRNA	Detected	Detected	Detected	Detected	Detected	Detected	8.65729	8.18431	8.03221	9.17331	10.311	10.3568
hsa_gmr030687	0.0250919	-3.1939	-1.67532	down	8.20529	9.88061	GGTCGGCTAAGTGGGACATTAGTAACTGCACACTATTTCCCTCTACTGAGTAAACCCTAT	NM_001354956.1_1128_147	NM_001354956.1	mRNA	5	142592178	142685703	-	3923	FGF1	2246	fibroblast growth factor 1, transcript variant 20		mRNA	Detected	Detected	Detected	Detected	Detected	Detected	8.67284	8.09657	7.84646	9.05509	10.3011	10.2856
hsa_gmr030688	0.0228063	-3.17669	-1.66752	down	8.25176	9.91928	GGTCGGCTAAGTGGGACATTAGTAACTGCACACTATTTCCCTCTACTGAGTAAACCCTAT	NM_001354957.1_1195_147	NM_001354957.1	mRNA	5	142592178	142698070	-	3990	FGF1	2246	fibroblast growth factor 1, transcript variant 21		mRNA	Detected	Detected	Detected	Detected	Detected	Detected	8.71398	8.06963	7.97167	9.12098	10.381	10.2559
hsa_gmr030689	0.0198106	-3.30294	-1.72375	down	8.20233	9.92608	GGTCGGCTAAGTGGGACATTAGTAACTGCACACTATTTCCCTCTACTGAGTAAACCCTAT	NM_001354958.1_1068_147	NM_001354958.1	mRNA	5	142592178	142698070	-	3863	FGF1	2246	fibroblast growth factor 1, transcript variant 22		mRNA	Detected	Detected	Detected	Detected	Detected	Detected	8.67739	8.07815	7.85146	9.15279	10.3378	10.2877
hsa_gmr033448	0.0420749	1.53568	0.618876	up	6.8367	6.21782	AGATGACCACGGGTTTAACCTTCTTATCCCAGAGACACCCAATTCTAGAGCTTTATGGAG	NM_004112.3_1942_141	NM_004112.3	mRNA	17	7439027	7444932	+	3058	FGF11	2256	fibroblast growth factor 11, transcript variant 1		mRNA	Detected	Detected	Detected	Detected	Detected	Detected	6.7511	6.87461	6.88438	6.49562	6.34134	5.81651
hsa_gmr033447	0.0262813	1.52718	0.610874	up	6.97883	6.36796	AGATGACCACGGGTTTAACCTTCTTATCCCAGAGACACCCAATTCTAGAGCTTTATGGAG	NM_004112.3_1942_141	NM_004112.3	mRNA	17	7439027	7444932	+	3058	FGF11	2256	fibroblast growth factor 11, transcript variant 1		mRNA	Detected	Detected	Detected	Detected	Detected	Detected	6.92202	6.93778	7.07669	6.60613	6.4605	6.03724
hsa_gmr008519	0.0432961	-1.59656	-0.67497	down	4.20339	4.87836	ATTTGCAGTATTGCCTCATCATTCCGAAGGTGCTTGTGTCTATCAGGATTCCTTGTTGGC	NM_001166133.1_487_134	NM_001166133.1	mRNA	4	78057570	78446633	+	7217	FRAS1	80144	Fraser extracellular matrix complex subunit 1, transcript variant 2		mRNA	Detected	Detected	Detected	Detected	Detected	Detected	4.26086	4.3194	4.02991	4.73906	5.29794	4.59808
hsa_gmr071213	0.0370246	-2.2203	-1.15076	down	3.65593	4.80669	ATTTGCAGTATTGCCTCATCATTCCGAAGGTGCTTGTGTCTATCAGGATTCCTTGTTGGC	XM_006714316.3_1089_134	XM_006714316.3	mRNA	4	78056968	78544269	+	15998	FRAS1	80144	Fraser extracellular matrix complex subunit 1, transcript variant X1		mRNA	Detected	Detected	Not Detected	Detected	Detected	Detected	3.46345	3.82023	3.68411	4.08968	5.12655	5.20383
hsa_gmr086780	0.0409892	-2.71851	-1.44281	down	6.22142	7.66423	GAAGTGGACTGCGCCCGAAGCCATTCGTAGTAATAAATTCAGCATTAAGTCCGATGTATG	XM_011535655.2_1720_134	XM_011535655.2	mRNA	6	115941031	116100738	-	3431	FRK	2444	fyn related Src family tyrosine kinase, transcript variant X6		mRNA	Detected	Detected	Detected	Detected	Detected	Detected	6.85649	6.09478	5.71298	7.14065	8.32807	7.52397
hsa_gmr099904	0.0393154	-2.3417	-1.22755	down	6.36131	7.58887	GAAGTGGACTGCGCCCGAAGCCATTCGTAGTAATAAATTCAGCATTAAGTCCGATGTATG	XM_017010645.1_1827_134	XM_017010645.1	mRNA	6	115941031	116061352	-	3538	FRK	2444	fyn related Src family tyrosine kinase, transcript variant X5		mRNA	Detected	Detected	Detected	Detected	Detected	Detected	6.66981	6.27558	6.13854	7.24423	8.33721	7.18516
hsa_gmr087042	0.0260868	-1.93308	-0.950904	down	3.42677	4.37768	AGCATCAGAGACGCGCAGTTCTTTGGCCTCTGTGTGGTCAGAAACAATGAGTATATATTT	XM_011536137.1_406_326	XM_011536137.1	mRNA	6	168055745	168081557	-	3216	FRMD1	79981	FERM domain containing 1, transcript variant X1		mRNA	Not Detected	Detected	Not Detected	Detected	Detected	Detected	2.94767	3.60197	3.73067	4.62924	4.18611	4.31768
hsa_bmr035038	0.0388203	-1.98779	-0.991166	down	9.6201	10.6113	ATTTATTGCCACAGCAGAGTCTAATTTATATGCCACGGACACTCCTTAGAGCCCGGATTC	NM_005860.2_880_162	NM_005860.2	mRNA	19	676389	683392	+	2511	FSTL3	10272	follistatin like 3		mRNA	Detected	Detected	Detected	Detected	Detected	Detected	10.144	9.38001	9.33628	10.3889	10.4436	11.0014
hsa_gmr087480	0.0158257	-2.99867	-1.58432	down	4.08557	5.6699	TGTCATAGCTGGAGGAATCTTCGTGATCGACAAGTCCTGGTTTAACCACTTGGGAAAGTA	XM_011537006.3_1005_205	XM_011537006.3	mRNA	14	69260155	69357033	+	2108	GALNT16	57452	polypeptide N-acetylgalactosaminyltransferase 16, transcript variant X2		mRNA	Detected	Detected	Not Detected	Detected	Detected	Detected	4.71295	3.63963	3.90414	5.40463	6.11847	5.48659
hsa_gmr094689	0.0413251	1.51558	0.59987	up	5.45804	4.85817	TTGGTGCTGATTTCCGAGATGTCCGTGGCTTTCTCATTGGTGATCACAGTGACATGTTTA	XM_017003796.1_600_191	XM_017003796.1	mRNA	2	27498760	27523689	+	1671	GCKR	2646	glucokinase regulator, transcript variant X1		mRNA	Detected	Detected	Detected	Detected	Detected	Detected	5.2931	5.46999	5.61104	5.15081	4.89391	4.5298
hsa_gmr082523	0.0480124	1.6641	0.734739	up	4.6533	3.91856	TTTGTTCAGGCGGCTACATTGCACTAGAAACTATATCCACATCAACCTGTTCACGTCTTT	XM_011526710.2_716_142	XM_011526710.2	mRNA	19	45668187	45683722	+	3551	GIPR	2696	gastric inhibitory polypeptide receptor, transcript variant X2		mRNA	Detected	Detected	Detected	Detected	Detected	Not Detected	4.50377	4.64003	4.81611	4.40282	3.6148	3.73807
hsa_bmi052147	0.0289992	-1.69334	-0.759875	down	5.55193	6.31181	TTTAGAGAGGATCGGTCTTATTCAATCTAGGCATAGGTGCAGGGTTAGATTAAGGTATGG	NR_033289.1_1793_112	NR_033289.1	misc_RNA	3	142157527	142225607	-	10920	GK5	256356	glycerol kinase 5 (putative), transcript variant 2		mRNA	Detected	Detected	Detected	Detected	Detected	Detected	5.7865	5.56514	5.30416	5.97361	6.58937	6.37244
hsa_gmr013662	0.0307311	2.18579	1.12815	up	7.87376	6.74561	TCCTTTATGTCCTAATTAGTAAGAAGTTCCAAGCTCGCTTCCGGTCCTCAGTTGCTGAGA	NM_001261454.1_1132_134	NM_001261454.1	mRNA	2	206175316	206213628	-	2160	GPR1	2825	G protein-coupled receptor 1, transcript variant 5		mRNA	Detected	Detected	Detected	Detected	Detected	Detected	7.69147	7.54177	8.38803	7.18207	6.42835	6.6264
hsa_gmr004321	0.0184484	2.23262	1.15874	up	7.8254	6.66667	TCCTTTATGTCCTAATTAGTAAGAAGTTCCAAGCTCGCTTCCGGTCCTCAGTTGCTGAGA	NM_001098199.1_1286_134	NM_001098199.1	mRNA	2	206175316	206218047	-	2314	GPR1	2825	G protein-coupled receptor 1, transcript variant 2		mRNA	Detected	Detected	Detected	Detected	Detected	Detected	7.62978	7.51246	8.33397	6.98344	6.48853	6.52804
hsa_gmr013372	0.0354351	-4.84871	-2.2776	down	3.83255	6.11015	TTTGAAGGTTTAACAGGAAACGTGCAGTTTAATGAGAAAGGACGCCGGACCAACTACACG	NM_001258021.1_1092_153	NM_001258021.1	mRNA	5	153492172	153813869	+	5422	GRIA1	2890	glutamate ionotropic receptor AMPA type subunit 1, transcript variant 5		mRNA	Detected	Detected	Not Detected	Detected	Detected	Detected	4.29758	3.78048	3.41959	4.81126	6.39098	7.12822
hsa_gmr013371	0.043442	-4.83446	-2.27336	down	3.82546	6.09881	TTTGAAGGTTTAACAGGAAACGTGCAGTTTAATGAGAAAGGACGCCGGACCAACTACACG	NM_001258020.1_1457_153	NM_001258020.1	mRNA	5	153490524	153813869	+	5787	GRIA1	2890	glutamate ionotropic receptor AMPA type subunit 1, transcript variant 4		mRNA	Detected	Detected	Not Detected	Detected	Detected	Detected	4.73067	2.95671	3.789	5.04481	6.17504	7.07659
hsa_gmr000740	0.0321474	-4.43822	-2.14998	down	4.08531	6.23529	TTTGAAGGTTTAACAGGAAACGTGCAGTTTAATGAGAAAGGACGCCGGACCAACTACACG	NM_000827.3_1400_153	NM_000827.3	mRNA	5	153490524	153813869	+	5730	GRIA1	2890	glutamate ionotropic receptor AMPA type subunit 1, transcript variant 1		mRNA	Detected	Detected	Not Detected	Detected	Detected	Detected	4.69472	3.74503	3.81619	5.18836	6.2771	7.24042
hsa_gmr013373	0.0392228	-4.80233	-2.26373	down	3.91185	6.17559	TTTGAAGGTTTAACAGGAAACGTGCAGTTTAATGAGAAAGGACGCCGGACCAACTACACG	NM_001258022.1_1092_153	NM_001258022.1	mRNA	5	153492172	153813869	+	5422	GRIA1	2890	glutamate ionotropic receptor AMPA type subunit 1, transcript variant 6		mRNA	Detected	Detected	Not Detected	Detected	Detected	Detected	4.75751	3.69883	3.27923	5.07316	6.28468	7.16892
hsa_gmr005075	0.0421809	-4.14606	-2.05174	down	4.13312	6.18486	TTTGAAGGTTTAACAGGAAACGTGCAGTTTAATGAGAAAGGACGCCGGACCAACTACACG	NM_001114183.1_1400_153	NM_001114183.1	mRNA	5	153490524	153813869	+	5730	GRIA1	2890	glutamate ionotropic receptor AMPA type subunit 1, transcript variant 2		mRNA	Detected	Detected	Not Detected	Detected	Detected	Detected	4.49216	4.09457	3.81261	5.02319	6.19342	7.33797
hsa_gmi054507	0.0448501	-4.05492	-2.01967	down	4.1679	6.18757	TTTGAAGGTTTAACAGGAAACGTGCAGTTTAATGAGAAAGGACGCCGGACCAACTACACG	NR_047578.1_1262_153	NR_047578.1	misc_RNA	5	153490524	153813869	+	5477	GRIA1	2890	glutamate ionotropic receptor AMPA type subunit 1, transcript variant 8		mRNA	Detected	Detected	Not Detected	Detected	Detected	Detected	4.75578	4.26931	3.47861	5.11215	6.29081	7.15976
hsa_gmr098942	0.0296288	-5.18594	-2.3746	down	3.86111	6.23572	TTTGAAGGTTTAACAGGAAACGTGCAGTTTAATGAGAAAGGACGCCGGACCAACTACACG	XM_017009393.1_1101_153	XM_017009393.1	mRNA	5	153491185	153813808	+	5370	GRIA1	2890	glutamate ionotropic receptor AMPA type subunit 1, transcript variant X2		mRNA	Detected	Detected	Not Detected	Detected	Detected	Detected	4.53605	3.65663	3.39067	5.16479	6.20228	7.34008
hsa_gmr095068	0.0397616	-4.52847	-2.17902	down	2.22127	4.4003	TTACGTATTCTCAGCTAGCATGGATTTGGGTCATGGAATTAAAGTAGAAACGTATCCGGC	XM_017004306.1_699_157	XM_017004306.1	mRNA	2	188293564	188595926	+	3831	GULP1	51454	GULP, engulfment adaptor PTB domain containing 1, transcript variant X16		mRNA	Not Detected	Not Detected	Not Detected	Detected	Detected	Detected	2.87782	2.73543	1.05057	3.54916	4.86564	4.78609
hsa_gmr095067	0.0356409	-2.61924	-1.38915	down	5.63814	7.02729	TTCCATCTCTGTCACTCCTATCAACTCGCCTGATTCCAGACTATCACTGGGACTGTTAAT	XM_017004305.1_1382_183	XM_017004305.1	mRNA	2	188291719	188595926	+	3738	GULP1	51454	GULP, engulfment adaptor PTB domain containing 1, transcript variant X11		mRNA	Detected	Detected	Detected	Detected	Detected	Detected	6.20099	4.93069	5.78274	6.61572	7.00981	7.45634
hsa_gmr095065	0.0413903	-2.71408	-1.44047	down	5.52356	6.96402	TTCCATCTCTGTCACTCCTATCAACTCGCCTGATTCCAGACTATCACTGGGACTGTTAAT	XM_017004303.1_1339_183	XM_017004303.1	mRNA	2	188291709	188595926	+	3695	GULP1	51454	GULP, engulfment adaptor PTB domain containing 1, transcript variant X9		mRNA	Detected	Detected	Detected	Detected	Detected	Detected	6.25431	4.8816	5.43477	6.4331	7.08753	7.37145
hsa_gmi053872	0.0151987	-4.17925	-2.06324	down	2.21118	4.27443	TTACGTATTCTCAGCTAGCATGGATTTGGGTCATGGAATTAAAGTAGAAACGTATCCGGC	NR_045563.1_581_157	NR_045563.1	misc_RNA	2	188292663	188595926	+	3713	GULP1	51454	GULP, engulfment adaptor PTB domain containing 1, transcript variant 5		mRNA	Not Detected	Not Detected	Not Detected	Detected	Detected	Detected	2.88282	1.83297	1.91777	3.60549	4.91631	4.30148
hsa_gmr075308	0.0354888	-3.29536	-1.72044	down	5.37934	7.09978	TTCCATCTCTGTCACTCCTATCAACTCGCCTGATTCCAGACTATCACTGGGACTGTTAAT	XM_011511333.1_1201_183	XM_011511333.1	mRNA	2	188291709	188595926	+	3546	GULP1	51454	GULP, engulfment adaptor PTB domain containing 1, transcript variant X14		mRNA	Detected	Detected	Detected	Detected	Detected	Detected	6.08401	4.48644	5.56758	6.58054	7.14795	7.57086
hsa_gmr070688	0.0351566	-3.18898	-1.6731	down	5.43475	7.10785	TTCCATCTCTGTCACTCCTATCAACTCGCCTGATTCCAGACTATCACTGGGACTGTTAAT	XM_006712585.1_848_183	XM_006712585.1	mRNA	2	188466475	188595926	+	3193	GULP1	51454	GULP, engulfment adaptor PTB domain containing 1, transcript variant X7		mRNA	Detected	Detected	Detected	Detected	Detected	Detected	6.17024	4.85089	5.28312	6.45993	7.1327	7.73091
hsa_gmr070683	0.0373	-2.8733	-1.52271	down	5.55423	7.07694	TTCCATCTCTGTCACTCCTATCAACTCGCCTGATTCCAGACTATCACTGGGACTGTTAAT	XM_006712580.4_1238_183	XM_006712580.4	mRNA	2	188292756	188595926	+	3583	GULP1	51454	GULP, engulfment adaptor PTB domain containing 1, transcript variant X3		mRNA	Detected	Detected	Detected	Detected	Detected	Detected	6.24642	5.04679	5.36949	6.43712	7.183	7.61069
hsa_gmr095066	0.0439166	-2.93335	-1.55255	down	5.47104	7.02359	TTCCATCTCTGTCACTCCTATCAACTCGCCTGATTCCAGACTATCACTGGGACTGTTAAT	XM_017004304.2_1238_183	XM_017004304.2	mRNA	2	188292756	188595926	+	3594	GULP1	51454	GULP, engulfment adaptor PTB domain containing 1, transcript variant X10		mRNA	Detected	Detected	Detected	Detected	Detected	Detected	6.32751	4.76185	5.32376	6.50303	7.12635	7.44139
hsa_bmr034536	0.0345346	2.42124	1.27575	up	6.77432	5.49858	CCAAACAGACAGTTCTAATTGTTGGAACGTTGCTCTATGCATGCTATTGGGTCATGCTTT	NM_005328.2_2057_135	NM_005328.2	mRNA	8	121613031	121641390	-	3275	HAS2	3037	hyaluronan synthase 2		mRNA	Detected	Detected	Detected	Detected	Detected	Detected	6.47369	6.67936	7.16992	6.05456	4.8566	5.58457
hsa_gmr044298	0.0361786	-2.55301	-1.3522	down	5.83482	7.18701	TTTGGTCATTTGACGAAGCAATTGATGACATTGGCTGATGGACGTGTGGTGTTGGCTCTA	NM_058176.2_2837_219	NM_058176.2	mRNA	7	18496262	18954316	+	3140	HDAC9	9734	histone deacetylase 9, transcript variant 1		mRNA	Detected	Detected	Detected	Detected	Detected	Detected	6.08719	5.54112	5.87615	6.47151	7.87726	7.21227
hsa_gmr022608	0.0466358	-2.7306	-1.44922	down	5.04101	6.49022	GTGACCAGAGGATGACATTTGTAAGTGAACGTGGTATACTCACACATGCTATACTCATAC	NM_001321877.1_7794_164	NM_001321877.1	mRNA	7	18495710	19002416	+	9787	HDAC9	9734	histone deacetylase 9, transcript variant 20		mRNA	Detected	Detected	Detected	Detected	Detected	Detected	5.67403	4.74397	4.70502	5.82077	7.20105	6.44885
hsa_gmr004750	0.0156896	1.56852	0.649399	up	6.88171	6.23231	AGGGAGACGGCAATTCAGTTTAAACCTCCACTATACAGACAGCGGTACCAGTTCGTTAAA	NM_001102592.1_298_151	NM_001102592.1	mRNA	1	108648288	108661122	-	1698	HENMT1	113802	HEN methyltransferase 1, transcript variant 2		mRNA	Detected	Detected	Detected	Detected	Detected	Detected	6.82838	6.77327	7.04347	6.50877	6.10175	6.0864
hsa_gmr031643	0.0464921	-2.51991	-1.33337	down	4.97948	6.31285	TCTGTTTAGTCCGTAAGTTACCATGCTAATGAGGTGCACACAATAACTTAGCACTACTCC	NM_002126.4_1870_93	NM_002126.4	mRNA	17	55264960	55325065	+	5599	HLF	3131	HLF, PAR bZIP transcription factor, transcript variant 1		mRNA	Detected	Detected	Detected	Detected	Detected	Detected	5.83768	4.72863	4.37213	6.28577	6.59639	6.0564
hsa_gmr066195	0.0304572	-3.35669	-1.74704	down	4.69011	6.43715	TCTGTTTAGTCCGTAAGTTACCATGCTAATGAGGTGCACACAATAACTTAGCACTACTCC	XM_005257269.3_1873_93	XM_005257269.3	mRNA	17	55264960	55325065	+	5602	HLF	3131	HLF, PAR bZIP transcription factor, transcript variant X1		mRNA	Detected	Detected	Not Detected	Detected	Detected	Detected	5.70042	4.46192	3.90798	6.3621	6.53652	6.41283
hsa_gmr081587	0.0295615	-3.95193	-1.98256	down	4.34784	6.3304	TCTGTTTAGTCCGTAAGTTACCATGCTAATGAGGTGCACACAATAACTTAGCACTACTCC	XM_011524705.1_1327_93	XM_011524705.1	mRNA	17	55266222	55325065	+	5056	HLF	3131	HLF, PAR bZIP transcription factor, transcript variant X2		mRNA	Detected	Detected	Not Detected	Detected	Detected	Detected	5.37113	4.3438	3.32861	6.2891	6.52372	6.17839
hsa_gmr024748	0.0357855	-3.03712	-1.6027	down	4.66442	6.26713	TCTGTTTAGTCCGTAAGTTACCATGCTAATGAGGTGCACACAATAACTTAGCACTACTCC	NM_001330375.1_1324_93	NM_001330375.1	mRNA	17	55266222	55325176	+	5164	HLF	3131	HLF, PAR bZIP transcription factor, transcript variant 2		mRNA	Detected	Detected	Not Detected	Detected	Detected	Detected	5.56376	4.63827	3.79123	6.16582	6.35985	6.27571
hsa_gmr040386	0.0291493	2.14905	1.1037	up	5.70373	4.60003	ATCCTGACTGTAAATCGTCCAGTGGTAATATTGGCGAGGACCCAGACCACTTAAATCAGA	NM_019558.3_1102_149	NM_019558.3	mRNA	2	176129740	176132695	+	2583	HOXD8	3234	homeobox D8, transcript variant 1		mRNA	Detected	Detected	Detected	Detected	Detected	Detected	5.61122	5.20409	6.29588	4.41639	4.70458	4.67913
hsa_gmr010896	0.0321037	1.84122	0.880664	up	5.53962	4.65896	ATCCTGACTGTAAATCGTCCAGTGGTAATATTGGCGAGGACCCAGACCACTTAAATCAGA	NM_001199746.1_1102_149	NM_001199746.1	mRNA	2	176129740	176132695	+	2580	HOXD8	3234	homeobox D8, transcript variant 2		mRNA	Detected	Detected	Detected	Detected	Detected	Detected	5.60603	5.06899	5.94384	4.79162	4.46711	4.71814
hsa_gmr010897	0.0323139	1.82593	0.868635	up	5.50042	4.63178	ATCCTGACTGTAAATCGTCCAGTGGTAATATTGGCGAGGACCCAGACCACTTAAATCAGA	NM_001199747.1_127_149	NM_001199747.1	mRNA	2	176129694	176132695	+	1608	HOXD8	3234	homeobox D8, transcript variant 3		mRNA	Detected	Detected	Detected	Detected	Detected	Detected	5.42228	5.08775	5.99122	4.53816	4.73557	4.62161
hsa_gmr043606	0.0126665	1.61527	0.691779	up	5.68484	4.99306	TGTCACCAATCAAAGGAAAGGAAGCCGTCAGCAGAGATGAACAGAATAACCACCAAGGAA	NM_032855.3_1026_398	NM_032855.3	mRNA	19	16134028	16158575	+	2371	HSH2D	84941	hematopoietic SH2 domain containing, transcript variant 1		mRNA	Detected	Detected	Detected	Detected	Detected	Detected	5.65664	5.87512	5.52276	4.93106	4.81621	5.23191
hsa_gmi057178	0.0450835	2.06177	1.04389	up	5.54133	4.49744	TGTCACCAATCAAAGGAAAGGAAGCCGTCAGCAGAGATGAACAGAATAACCACCAAGGAA	NR_111903.1_1033_398	NR_111903.1	misc_RNA	19	16134028	16158575	+	2378	HSH2D	84941	hematopoietic SH2 domain containing, transcript variant 3		mRNA	Detected	Detected	Detected	Detected	Detected	Detected	5.54759	5.92512	5.15128	4.81069	3.92702	4.75462
hsa_gmr028705	0.0363376	2.24392	1.16602	up	5.7981	4.63208	TGTCACCAATCAAAGGAAAGGAAGCCGTCAGCAGAGATGAACAGAATAACCACCAAGGAA	NM_001352266.1_628_398	NM_001352266.1	mRNA	19	16143665	16158575	+	1973	HSH2D	84941	hematopoietic SH2 domain containing, transcript variant 6		mRNA	Detected	Detected	Detected	Detected	Detected	Detected	5.61699	5.99773	5.77957	4.91986	3.91658	5.05979
hsa_gmr083233	0.0177103	1.91807	0.939658	up	5.76967	4.83001	TGTCACCAATCAAAGGAAAGGAAGCCGTCAGCAGAGATGAACAGAATAACCACCAAGGAA	XM_011528389.2_647_398	XM_011528389.2	mRNA	19	16143661	16158575	+	1992	HSH2D	84941	hematopoietic SH2 domain containing, transcript variant X4		mRNA	Detected	Detected	Detected	Detected	Detected	Detected	5.83487	5.85131	5.62285	4.643	4.55924	5.2878
hsa_gmr017984	0.00760473	1.98558	0.989558	up	5.55417	4.56461	TGTCACCAATCAAAGGAAAGGAAGCCGTCAGCAGAGATGAACAGAATAACCACCAAGGAA	NM_001291274.1_1559_398	NM_001291274.1	mRNA	19	16134028	16158575	+	2904	HSH2D	84941	hematopoietic SH2 domain containing, transcript variant 2		mRNA	Detected	Detected	Detected	Detected	Detected	Detected	5.49612	5.70163	5.46476	4.62209	4.22046	4.85129
hsa_bmr037357	0.0387257	-2.99296	-1.58157	down	10.9856	12.5671	TGGATAGTGTAGTGGTAGATTTCTCCACAGGATAGCGCAATTGGCAAATCATGCTTGGTT	NM_014365.2_1255_131	NM_014365.2	mRNA	12	119178790	119194746	+	2002	HSPB8	26353	heat shock protein family B (small) member 8		mRNA	Detected	Detected	Detected	Detected	Detected	Detected	11.9298	10.7055	10.3214	12.2514	12.9155	12.5346
hsa_bmr000770	0.0246476	-4.58153	-2.19583	down	2.27585	4.47168	GCTTTGGTATCGTGGATAATGCCCACTAGAAGCAGTGTACTTGTAATTGTTGTCTGAAGC	NM_000863.2_2119_162	NM_000863.2	mRNA	6	77460848	77464022	-	3175	HTR1B	3351	5-hydroxytryptamine receptor 1B		mRNA	Not Detected	Not Detected	Not Detected	Detected	Detected	Detected	1.9212	2.20947	2.69687	3.32017	4.8888	5.20607
hsa_gmr014090	0.00963621	1.61161	0.688506	up	7.78504	7.09653	ATCATCAGGTCAAGGATAGTCTGGAGCAATTGAGATGTCACTTTACATGGGAGTTATCCA	NM_001270928.1_300_148	NM_001270928.1	mRNA	10	89392546	89406487	+	4493	IFIT1	3434	interferon induced protein with tetratricopeptide repeats 1, transcript variant 3		mRNA	Detected	Detected	Detected	Detected	Detected	Detected	7.6101	7.82176	7.92325	7.30912	7.06928	6.91119
hsa_gmr031079	0.00456312	1.57546	0.655774	up	7.75422	7.09845	ATCATCAGGTCAAGGATAGTCTGGAGCAATTGAGATGTCACTTTACATGGGAGTTATCCA	NM_001548.4_186_148	NM_001548.4	mRNA	10	89392546	89406487	+	4379	IFIT1	3434	interferon induced protein with tetratricopeptide repeats 1, transcript variant 1		mRNA	Detected	Detected	Detected	Detected	Detected	Detected	7.67916	7.71202	7.87148	7.28957	6.96864	7.03713
hsa_bmr003192	0.0458521	1.53359	0.616914	up	4.95449	4.33757	AAAGTCCTGACACTTGGGCGGGACAGAATTGATCTAGAAGAGGACGTTGTCACAGATAAA	NM_001039659.1_185_212	NM_001039659.1	mRNA	11	71998912	72002528	+	1530	IL18BP	10068	interleukin 18 binding protein, transcript variant E		mRNA	Detected	Detected	Detected	Detected	Detected	Detected	4.58408	5.21554	5.06384	4.1453	4.48888	4.37854
hsa_gmr015614	0.00217681	1.71285	0.776401	up	5.19383	4.41743	CAATAGTGGAAGATCGCAGTAATATAGTTCCGGTTCTTCTTGGACCAAAGCTTAACCATG	NM_001282399.1_572_164	NM_001282399.1	mRNA	2	102356283	102398775	+	3471	IL18R1	8809	interleukin 18 receptor 1, transcript variant 2		mRNA	Detected	Detected	Detected	Detected	Detected	Detected	5.17034	5.10487	5.30628	4.58735	4.39998	4.26495
hsa_gmr095727	0.0224288	1.52302	0.606937	up	5.06083	4.4539	CAATAGTGGAAGATCGCAGTAATATAGTTCCGGTTCTTCTTGGACCAAAGCTTAACCATG	XM_017005183.1_981_164	XM_017005183.1	mRNA	2	102355817	102398777	+	3882	IL18R1	8809	interleukin 18 receptor 1, transcript variant X8		mRNA	Detected	Detected	Detected	Detected	Detected	Detected	5.08342	5.0724	5.02667	4.63053	4.61093	4.12023
hsa_gmr001017	0.0460301	-2.90066	-1.53638	down	6.9554	8.49179	ACCTTTGATGACAGAATTCTCAGTGAAGTCTACCATCATTTCCCGTTATGCCTTCACTAC	NM_001001851.2_249_193	NM_001001851.2	mRNA	10	7571405	7666998	-	3132	ITIH5	80760	inter-alpha-trypsin inhibitor heavy chain family member 5, transcript variant 3		mRNA	Detected	Detected	Detected	Detected	Detected	Detected	7.66104	6.6921	6.51308	8.33787	9.25274	7.88476
hsa_gmr026553	0.0351369	-1.59304	-0.671784	down	4.00415	4.67593	TTTGTGGGTAGCATGGAATTCGCAGATATTTCTTCTCAGTATCCCAACCTTGATTGACCG	NM_001349261.1_732_168	NM_001349261.1	mRNA	2	96593155	96638379	-	5280	KANSL3	55683	KAT8 regulatory NSL complex subunit 3, transcript variant 13		mRNA	Detected	Detected	Detected	Detected	Detected	Detected	3.73522	4.11496	4.16226	4.43658	4.59486	4.99636
hsa_gmr002413	0.0235437	2.43605	1.28454	up	4.43834	3.1538	AGGTGGATCCGATATTGAATATCTGGACTTCTATAAGCCTGTCGTGTGGTTCTGGATCCT	NM_001017424.2_1189_141	NM_001017424.2	mRNA	1	215005542	215237093	+	3597	KCNK2	3776	potassium two pore domain channel subfamily K member 2, transcript variant 1		mRNA	Detected	Detected	Detected	Detected	Not Detected	Not Detected	4.74911	4.55438	4.01153	3.61243	2.63074	3.21823
hsa_gmr004641	0.0309196	-3.77188	-1.91528	down	2.03211	3.94739	TCTGCCAAGCGTATTAGCTAAGCATAGCCACGCATCTGACCGATTTCTTAAGCAGATTGT	NM_001100425.1_863_90	NM_001100425.1	mRNA	7	36324150	36390125	-	4224	KIAA0895	23366	KIAA0895, transcript variant 1		mRNA	Not Detected	Detected	Not Detected	Detected	Detected	Detected	0.96847	2.86596	2.26189	3.74778	4.29701	3.79737
hsa_gmr009275	0.0135646	-1.5175	-0.601697	down	3.65593	4.25763	ATTAAGGTGTGGGATATCAGAGATTCAGCAAAGTGCATTCGAACACTAACGTCTTCAGGT	NM_001173465.1_4488_163	NM_001173465.1	mRNA	12	39293228	39443390	-	6482	KIF21A	55605	kinesin family member 21A, transcript variant 4		mRNA	Detected	Detected	Not Detected	Detected	Detected	Detected	3.86474	3.60349	3.49957	4.07317	4.36721	4.3325
hsa_gmr113924	0.0455275	3.23238	1.6926	up	3.98733	2.29473	ATTGCATACAAACCTTAATCTCTAAGCATAGTTGTTCCCAAGGTCCACACGTGTGGAGGC	XM_017030183.1_10257_120	XM_017030183.1	mRNA	1	204988	407457	+	12432	KIF26B	55083	kinesin family member 26B, transcript variant X2		mRNA	Detected	Detected	Detected	Not Detected	Not Detected	Not Detected	3.35817	3.53643	5.06739	2.3702	1.86044	2.65355
hsa_gmr015386	0.0437587	1.60048	0.678501	up	6.22835	5.54985	AGTGGTCAAACTCGAGTGATCCACTGCTTGTTTCCGTCACAGGAAACCCTTCAAATAGTT	NM_001281971.1_689_195	NM_001281971.1	mRNA	19	54832676	54848569	+	1608	KIR2DS4	3809	killer cell immunoglobulin like receptor, two Ig domains and short cytoplasmic tail 4, transcript variant 2 (KIR2DS4*003 allele)		mRNA	Detected	Detected	Detected	Detected	Detected	Detected	5.93466	6.12125	6.62915	5.34669	5.59519	5.70767
hsa_gmr015393	0.0380636	1.77611	0.82872	up	6.22382	5.3951	AGTGGTCAAACTCGAGTGATCCACTGCTTGTTTCCGTCACAGGAAACCCTTCAAATAGTT	NM_001281971.1_689_195	NM_001281971.1	mRNA	19	54832676	54848569	+	1608	KIR2DS4	3809	killer cell immunoglobulin like receptor, two Ig domains and short cytoplasmic tail 4, transcript variant 2 (KIR2DS4*003 allele)		mRNA	Detected	Detected	Detected	Detected	Detected	Detected	6.13586	5.81737	6.71825	5.26698	5.43451	5.48382
hsa_gmr036711	0.00950265	1.84596	0.884374	up	6.31577	5.43139	AGTGGTCAAACTCGAGTGATCCACTGCTTGTTTCCGTCACAGGAAACCCTTCAAATAGTT	NM_012314.5_711_195	NM_012314.5	mRNA	19	134332	150012	+	1608	KIR2DS4	3809	killer cell immunoglobulin like receptor, two Ig domains and short cytoplasmic tail 4, transcript variant 1		mRNA	Detected	Detected	Detected	Detected	Detected	Detected	6.08773	6.18584	6.67372	5.33262	5.52157	5.43997
hsa_gmr015380	0.0118054	1.61964	0.695675	up	6.1666	5.47092	AGTGGTCAAACTCGAGTGATCCACTGCTTGTTTCCGTCACAGGAAACCCTTCAAATAGTT	NM_001281971.1_689_195	NM_001281971.1	mRNA	19	54832676	54848569	+	1608	KIR2DS4	3809	killer cell immunoglobulin like receptor, two Ig domains and short cytoplasmic tail 4, transcript variant 2 (KIR2DS4*003 allele)		mRNA	Detected	Detected	Detected	Detected	Detected	Detected	6.27835	6.03174	6.1897	5.74186	5.40445	5.26645
hsa_gmr036701	0.035661	1.68128	0.749564	up	6.31354	5.56397	AGTGGTCAAACTCGAGTGATCCACTGCTTGTTTCCGTCACAGGAAACCCTTCAAATAGTT	NM_012314.5_711_195	NM_012314.5	mRNA	19	134332	150012	+	1608	KIR2DS4	3809	killer cell immunoglobulin like receptor, two Ig domains and short cytoplasmic tail 4, transcript variant 1		mRNA	Detected	Detected	Detected	Detected	Detected	Detected	6.12087	6.14374	6.676	5.46925	5.3502	5.87247
hsa_gmr036702	0.0180898	1.60673	0.684131	up	6.34562	5.66149	AGTGGTCAAACTCGAGTGATCCACTGCTTGTTTCCGTCACAGGAAACCCTTCAAATAGTT	NM_012314.5_711_195	NM_012314.5	mRNA	19	134332	150012	+	1608	KIR2DS4	3809	killer cell immunoglobulin like receptor, two Ig domains and short cytoplasmic tail 4, transcript variant 1		mRNA	Detected	Detected	Detected	Detected	Detected	Detected	6.32629	6.1303	6.58026	5.70892	5.84142	5.43413
hsa_gmr113782	0.00523634	-1.94875	-0.962551	down	3.63732	4.59987	TGAAGTTGGACGGATTGCCAACACCTACAATCTAACCGAAGTGGATAAATACGTTAACAG	XM_017029950.1_1761_109	XM_017029950.1	mRNA	X	117897813	118029692	-	4234	KLHL13	90293	kelch like family member 13, transcript variant X4		mRNA	Detected	Detected	Not Detected	Detected	Detected	Detected	3.52464	3.65101	3.73631	4.27852	4.71348	4.80761
hsa_bmr111073	0.00862801	-1.8927	-0.920449	down	3.16004	4.08049	AAACTTCATAGGCAGTTCAAGTGTGCAGCTAGGATTGGAAACCTCTTAACAGGATGATTC	XM_017026227.1_64_185	XM_017026227.1	mRNA	19	47475150	47486117	-	2224	KPTN	11133	kaptin, actin binding protein, transcript variant X2		mRNA	Not Detected	Detected	Not Detected	Detected	Detected	Detected	3.10205	3.34942	3.02866	3.77703	4.11883	4.34562
hsa_gmr064222	0.0313148	1.80573	0.852579	up	7.02392	6.17134	AACATGGCACTTTACCATTAGACAATACCGAGAGTTAGTCCCGAGAAGCATCCTAGCCAT	XM_005248201.3_663_142	XM_005248201.3	mRNA	4	16501541	16898681	-	2560	LDB2	9079	LIM domain binding 2, transcript variant X17		mRNA	Detected	Detected	Detected	Detected	Detected	Detected	7.2533	6.77426	7.0442	6.56007	5.78941	6.16454
hsa_gmr064223	0.0148636	2.01584	1.01138	up	7.15896	6.14758	AACATGGCACTTTACCATTAGACAATACCGAGAGTTAGTCCCGAGAAGCATCCTAGCCAT	XM_005248202.3_663_142	XM_005248202.3	mRNA	4	16501812	16898681	-	2286	LDB2	9079	LIM domain binding 2, transcript variant X20		mRNA	Detected	Detected	Detected	Detected	Detected	Detected	7.38135	7.03022	7.06531	6.55804	5.80498	6.07972
hsa_gmr071121	0.0265592	1.87338	0.90564	up	7.1154	6.20976	AACATGGCACTTTACCATTAGACAATACCGAGAGTTAGTCCCGAGAAGCATCCTAGCCAT	XM_006713975.4_883_142	XM_006713975.4	mRNA	4	16501541	16898787	-	2640	LDB2	9079	LIM domain binding 2, transcript variant X1		mRNA	Detected	Detected	Detected	Detected	Detected	Detected	7.37397	6.91714	7.05508	6.52574	5.76985	6.33368
hsa_gmr098472	0.014247	1.97098	0.978912	up	7.17307	6.19416	AACATGGCACTTTACCATTAGACAATACCGAGAGTTAGTCCCGAGAAGCATCCTAGCCAT	XM_017008820.2_663_142	XM_017008820.2	mRNA	4	16501541	16898681	-	2672	LDB2	9079	LIM domain binding 2, transcript variant X22		mRNA	Detected	Detected	Detected	Detected	Detected	Detected	7.29257	7.09309	7.13354	6.58501	5.79592	6.20154
hsa_gmr071122	0.0423012	1.83778	0.877967	up	7.03582	6.15785	AACATGGCACTTTACCATTAGACAATACCGAGAGTTAGTCCCGAGAAGCATCCTAGCCAT	XM_006713976.4_883_142	XM_006713976.4	mRNA	4	16501812	16898787	-	2366	LDB2	9079	LIM domain binding 2, transcript variant X2		mRNA	Detected	Detected	Detected	Detected	Detected	Detected	7.21941	6.8347	7.05334	6.62263	5.66487	6.18605
hsa_gmr098474	0.0451822	1.73025	0.790982	up	7.03261	6.24162	AACATGGCACTTTACCATTAGACAATACCGAGAGTTAGTCCCGAGAAGCATCCTAGCCAT	XM_017008822.1_701_142	XM_017008822.1	mRNA	4	16501812	16898634	-	2187	LDB2	9079	LIM domain binding 2, transcript variant X25		mRNA	Detected	Detected	Detected	Detected	Detected	Detected	7.25352	6.83674	7.00756	6.53884	5.75136	6.43467
hsa_gmr098471	0.0379921	1.6108	0.68778	up	7.0992	6.41142	AACATGGCACTTTACCATTAGACAATACCGAGAGTTAGTCCCGAGAAGCATCCTAGCCAT	XM_017008819.2_663_142	XM_017008819.2	mRNA	4	16501541	16898681	-	2675	LDB2	9079	LIM domain binding 2, transcript variant X21		mRNA	Detected	Detected	Detected	Detected	Detected	Detected	7.31142	6.91007	7.07611	6.78918	6.15357	6.29151
hsa_gmr098470	0.0351774	1.95694	0.968598	up	7.03048	6.06188	AACATGGCACTTTACCATTAGACAATACCGAGAGTTAGTCCCGAGAAGCATCCTAGCCAT	XM_017008818.1_358_142	XM_017008818.1	mRNA	4	16501812	16773399	-	1844	LDB2	9079	LIM domain binding 2, transcript variant X19		mRNA	Detected	Detected	Detected	Detected	Detected	Detected	7.35845	6.75337	6.97961	6.54835	5.69101	5.94627
hsa_gmr098466	0.03644	1.66413	0.73477	up	7.0258	6.29103	AACATGGCACTTTACCATTAGACAATACCGAGAGTTAGTCCCGAGAAGCATCCTAGCCAT	XM_017008814.2_883_142	XM_017008814.2	mRNA	4	16501541	16898787	-	2774	LDB2	9079	LIM domain binding 2, transcript variant X11		mRNA	Detected	Detected	Detected	Detected	Detected	Detected	7.20519	6.81745	7.05477	6.62523	5.90659	6.34127
hsa_gmr071124	0.0208308	1.86105	0.896113	up	7.11251	6.2164	AACATGGCACTTTACCATTAGACAATACCGAGAGTTAGTCCCGAGAAGCATCCTAGCCAT	XM_006713978.4_883_142	XM_006713978.4	mRNA	4	16501812	16898787	-	2512	LDB2	9079	LIM domain binding 2, transcript variant X7		mRNA	Detected	Detected	Detected	Detected	Detected	Detected	7.41285	6.9052	7.0195	6.54738	5.89968	6.20214
hsa_gmr071126	0.0348263	1.91147	0.934681	up	7.06234	6.12766	AACATGGCACTTTACCATTAGACAATACCGAGAGTTAGTCCCGAGAAGCATCCTAGCCAT	XM_006713980.4_883_142	XM_006713980.4	mRNA	4	16501541	16898787	-	2780	LDB2	9079	LIM domain binding 2, transcript variant X9		mRNA	Detected	Detected	Detected	Detected	Detected	Detected	7.35968	6.95421	6.87313	6.60037	5.71761	6.06501
hsa_gmr071127	0.0255601	1.85428	0.890857	up	7.09348	6.20263	AACATGGCACTTTACCATTAGACAATACCGAGAGTTAGTCCCGAGAAGCATCCTAGCCAT	XM_006713981.4_883_142	XM_006713981.4	mRNA	4	16501541	16898787	-	2777	LDB2	9079	LIM domain binding 2, transcript variant X10		mRNA	Detected	Detected	Detected	Detected	Detected	Detected	7.37036	6.95394	6.95616	6.59271	5.84634	6.16883
hsa_gmr071128	0.0273796	1.86249	0.897231	up	6.99334	6.09611	AACATGGCACTTTACCATTAGACAATACCGAGAGTTAGTCCCGAGAAGCATCCTAGCCAT	XM_006713982.4_883_142	XM_006713982.4	mRNA	4	16501541	16898787	-	2898	LDB2	9079	LIM domain binding 2, transcript variant X12		mRNA	Detected	Detected	Detected	Detected	Detected	Detected	7.26623	6.74855	6.96525	6.47941	5.72659	6.08232
hsa_gmr071129	0.0430982	1.88579	0.915169	up	7.11184	6.19667	AACATGGCACTTTACCATTAGACAATACCGAGAGTTAGTCCCGAGAAGCATCCTAGCCAT	XM_006713983.4_883_142	XM_006713983.4	mRNA	4	16501812	16898787	-	2621	LDB2	9079	LIM domain binding 2, transcript variant X14		mRNA	Detected	Detected	Detected	Detected	Detected	Detected	7.45926	6.82039	7.05586	6.58037	5.7234	6.28624
hsa_gmr064221	0.0428435	2.13656	1.09529	up	7.17262	6.07733	AACATGGCACTTTACCATTAGACAATACCGAGAGTTAGTCCCGAGAAGCATCCTAGCCAT	XM_005248197.4_663_142	XM_005248197.4	mRNA	4	16501812	16898681	-	2146	LDB2	9079	LIM domain binding 2, transcript variant X5		mRNA	Detected	Detected	Detected	Detected	Detected	Detected	7.32847	6.69904	7.49034	6.62656	5.66699	5.93845
hsa_gmr098464	0.0375968	1.75077	0.807993	up	7.08838	6.28039	AACATGGCACTTTACCATTAGACAATACCGAGAGTTAGTCCCGAGAAGCATCCTAGCCAT	XM_017008812.2_883_142	XM_017008812.2	mRNA	4	16501541	16898787	-	2631	LDB2	9079	LIM domain binding 2, transcript variant X4		mRNA	Detected	Detected	Detected	Detected	Detected	Detected	7.38689	6.85294	7.02533	6.51882	5.85779	6.46456
hsa_gmr121460	0.0446653	2.03651	1.0261	up	7.02923	6.00313	AACATGGCACTTTACCATTAGACAATACCGAGAGTTAGTCCCGAGAAGCATCCTAGCCAT	XM_024454278.1_663_142	XM_024454278.1	mRNA	4	16501812	16898681	-	2550	LDB2	9079	LIM domain binding 2, transcript variant X16		mRNA	Detected	Detected	Detected	Detected	Detected	Detected	7.3358	6.79214	6.95975	6.48755	5.40698	6.11487
hsa_gmr017788	0.0466178	1.74476	0.803028	up	7.03489	6.23186	AACATGGCACTTTACCATTAGACAATACCGAGAGTTAGTCCCGAGAAGCATCCTAGCCAT	NM_001290.4_791_142	NM_001290.4	mRNA	4	16501534	16898809	-	2555	LDB2	9079	LIM domain binding 2, transcript variant 1		mRNA	Detected	Detected	Detected	Detected	Detected	Detected	7.28246	6.75751	7.0647	6.5958	5.78519	6.31459
hsa_gmr019494	0.010316	1.90019	0.926144	up	7.07178	6.14564	AACATGGCACTTTACCATTAGACAATACCGAGAGTTAGTCCCGAGAAGCATCCTAGCCAT	NM_001304434.1_791_142	NM_001304434.1	mRNA	4	16501534	16898809	-	2549	LDB2	9079	LIM domain binding 2, transcript variant 3		mRNA	Detected	Detected	Detected	Detected	Detected	Detected	7.26728	6.97421	6.97386	6.48524	5.88402	6.06766
hsa_gmr103412	0.0454739	-2.80528	-1.48814	down	6.75902	8.24717	TTTGTTTAGCTTTAAGGGTTCGTTAGCATGAGTGTCCAGTCGTGTGCATGAATTTCACCC	XM_017015607.1_3399_150	XM_017015607.1	mRNA	10	86690547	86736072	+	5651	LDB3	11155	LIM domain binding 3, transcript variant X15		mRNA	Detected	Detected	Detected	Detected	Detected	Detected	7.74245	6.45562	6.07901	8.06884	8.18802	8.48464
hsa_gmr115588	0.0441451	-3.02642	-1.59761	down	6.68812	8.28573	TTTGTTTAGCTTTAAGGGTTCGTTAGCATGAGTGTCCAGTCGTGTGCATGAATTTCACCC	XM_024447786.1_2888_150	XM_024447786.1	mRNA	10	86668404	86736072	+	5140	LDB3	11155	LIM domain binding 3, transcript variant X13		mRNA	Detected	Detected	Detected	Detected	Detected	Detected	7.74194	6.32397	5.99847	8.08908	8.23415	8.53397
hsa_gmr115587	0.0479794	-2.91946	-1.5457	down	6.71923	8.26493	TTTGTTTAGCTTTAAGGGTTCGTTAGCATGAGTGTCCAGTCGTGTGCATGAATTTCACCC	XM_024447785.1_3127_150	XM_024447785.1	mRNA	10	86668402	86736072	+	5379	LDB3	11155	LIM domain binding 3, transcript variant X8		mRNA	Detected	Detected	Detected	Detected	Detected	Detected	7.78096	6.27344	6.1033	8.05698	8.23406	8.50376
hsa_gmr088503	0.0451164	-2.83506	-1.50338	down	6.6739	8.17728	TTTGTTTAGCTTTAAGGGTTCGTTAGCATGAGTGTCCAGTCGTGTGCATGAATTTCACCC	XM_011539188.2_3269_150	XM_011539188.2	mRNA	10	86668401	86736072	+	5521	LDB3	11155	LIM domain binding 3, transcript variant X5		mRNA	Detected	Detected	Detected	Detected	Detected	Detected	7.66606	6.43029	5.92534	8.06524	8.14772	8.31888
hsa_gmr110868	0.0102386	-1.55568	-0.637545	down	8.0993	8.73684	GCCATGTTGCTGATCGTGGTAATAAGCCATTGTGGGTTATTGTATGTCACTAGTATTAGC	XM_017025970.1_2203_163	XM_017025970.1	mRNA	18	13438304	13652751	+	7998	LDLRAD4	753	low density lipoprotein receptor class A domain containing 4, transcript variant X40		mRNA	Detected	Detected	Detected	Detected	Detected	Detected	8.00196	8.18675	8.10918	8.4904	8.92451	8.79561
hsa_gmr110865	0.0188766	-1.57018	-0.650931	down	8.07224	8.72317	GCCATGTTGCTGATCGTGGTAATAAGCCATTGTGGGTTATTGTATGTCACTAGTATTAGC	XM_017025967.1_3154_163	XM_017025967.1	mRNA	18	13218760	13652751	+	8949	LDLRAD4	753	low density lipoprotein receptor class A domain containing 4, transcript variant X36		mRNA	Detected	Detected	Detected	Detected	Detected	Detected	7.93716	8.12671	8.15286	8.46679	9.00703	8.69569
hsa_gmr110864	0.0171987	-1.64532	-0.718368	down	8.0582	8.77657	GCCATGTTGCTGATCGTGGTAATAAGCCATTGTGGGTTATTGTATGTCACTAGTATTAGC	XM_017025966.1_3157_163	XM_017025966.1	mRNA	18	13218760	13652751	+	8952	LDLRAD4	753	low density lipoprotein receptor class A domain containing 4, transcript variant X35		mRNA	Detected	Detected	Detected	Detected	Detected	Detected	7.97039	8.04708	8.15714	8.42691	8.95965	8.94315
hsa_gmr118795	0.0110146	-1.55487	-0.636799	down	8.11289	8.74968	GCCATGTTGCTGATCGTGGTAATAAGCCATTGTGGGTTATTGTATGTCACTAGTATTAGC	XM_024451260.1_2717_163	XM_024451260.1	mRNA	18	13217606	13652751	+	8512	LDLRAD4	753	low density lipoprotein receptor class A domain containing 4, transcript variant X33		mRNA	Detected	Detected	Detected	Detected	Detected	Detected	8.06247	8.16676	8.10944	8.52958	9.00681	8.71266
hsa_gmr110862	0.0470645	-1.5076	-0.592257	down	8.17913	8.77138	GCCATGTTGCTGATCGTGGTAATAAGCCATTGTGGGTTATTGTATGTCACTAGTATTAGC	XM_017025964.1_2629_163	XM_017025964.1	mRNA	18	13217691	13652751	+	8424	LDLRAD4	753	low density lipoprotein receptor class A domain containing 4, transcript variant X32		mRNA	Detected	Detected	Detected	Detected	Detected	Detected	8.02984	8.11222	8.39532	8.45105	9.06245	8.80065
hsa_gmr110860	0.0304385	-1.51678	-0.601015	down	8.09927	8.70029	GCCATGTTGCTGATCGTGGTAATAAGCCATTGTGGGTTATTGTATGTCACTAGTATTAGC	XM_017025962.1_2841_163	XM_017025962.1	mRNA	18	13218760	13652751	+	8636	LDLRAD4	753	low density lipoprotein receptor class A domain containing 4, transcript variant X29		mRNA	Detected	Detected	Detected	Detected	Detected	Detected	7.93145	8.0906	8.27576	8.42696	8.9589	8.715
hsa_gmr118789	0.0156461	-1.59593	-0.674395	down	8.06847	8.74287	GCCATGTTGCTGATCGTGGTAATAAGCCATTGTGGGTTATTGTATGTCACTAGTATTAGC	XM_024451254.1_2875_163	XM_024451254.1	mRNA	18	13218765	13652751	+	8670	LDLRAD4	753	low density lipoprotein receptor class A domain containing 4, transcript variant X21		mRNA	Detected	Detected	Detected	Detected	Detected	Detected	8.01539	8.04167	8.14836	8.45758	9.01866	8.75237
hsa_gmr118792	0.042109	-1.52354	-0.607431	down	8.26015	8.86758	GCCATGTTGCTGATCGTGGTAATAAGCCATTGTGGGTTATTGTATGTCACTAGTATTAGC	XM_024451257.1_3674_163	XM_024451257.1	mRNA	18	13337820	13652751	+	9469	LDLRAD4	753	low density lipoprotein receptor class A domain containing 4, transcript variant X25		mRNA	Detected	Detected	Detected	Detected	Detected	Detected	8.08865	8.19395	8.49785	8.54844	9.10427	8.95004
hsa_gmr001176	0.022631	-1.53067	-0.614166	down	8.21659	8.83076	GCCATGTTGCTGATCGTGGTAATAAGCCATTGTGGGTTATTGTATGTCACTAGTATTAGC	NM_001003674.3_3350_163	NM_001003674.3	mRNA	18	13611464	13652754	+	9148	LDLRAD4	753	low density lipoprotein receptor class A domain containing 4, transcript variant c1		mRNA	Detected	Detected	Detected	Detected	Detected	Detected	8.13769	8.20737	8.30471	8.50827	9.03641	8.9476
hsa_gmr118785	0.018452	-1.58712	-0.666407	down	8.10425	8.77065	GCCATGTTGCTGATCGTGGTAATAAGCCATTGTGGGTTATTGTATGTCACTAGTATTAGC	XM_024451250.1_2769_163	XM_024451250.1	mRNA	18	13218189	13652751	+	8564	LDLRAD4	753	low density lipoprotein receptor class A domain containing 4, transcript variant X16		mRNA	Detected	Detected	Detected	Detected	Detected	Detected	8.04084	8.0011	8.2708	8.47056	8.96054	8.88085
hsa_gmr118784	0.0347106	-1.61346	-0.69016	down	8.16548	8.85564	GCCATGTTGCTGATCGTGGTAATAAGCCATTGTGGGTTATTGTATGTCACTAGTATTAGC	XM_024451249.1_2800_163	XM_024451249.1	mRNA	18	13217981	13652751	+	8595	LDLRAD4	753	low density lipoprotein receptor class A domain containing 4, transcript variant X15		mRNA	Detected	Detected	Detected	Detected	Detected	Detected	7.93459	8.25487	8.30697	8.48719	9.08545	8.99427
hsa_gmr082056	0.0179344	-1.60685	-0.684235	down	8.19452	8.87875	GCCATGTTGCTGATCGTGGTAATAAGCCATTGTGGGTTATTGTATGTCACTAGTATTAGC	XM_011525738.1_2857_163	XM_011525738.1	mRNA	18	13218760	13652751	+	8652	LDLRAD4	753	low density lipoprotein receptor class A domain containing 4, transcript variant X39		mRNA	Detected	Detected	Detected	Detected	Detected	Detected	8.14446	8.15802	8.28108	8.53638	9.0462	9.05368
hsa_gmr118783	0.0334639	-1.53222	-0.615623	down	8.14205	8.75767	GCCATGTTGCTGATCGTGGTAATAAGCCATTGTGGGTTATTGTATGTCACTAGTATTAGC	XM_024451248.1_3630_163	XM_024451248.1	mRNA	18	13276599	13652751	+	9425	LDLRAD4	753	low density lipoprotein receptor class A domain containing 4, transcript variant X14		mRNA	Detected	Detected	Detected	Detected	Detected	Detected	7.97975	8.15099	8.29541	8.41798	8.95512	8.89992
hsa_gmr014460	0.0384966	-1.52092	-0.60494	down	8.23012	8.83506	GCCATGTTGCTGATCGTGGTAATAAGCCATTGTGGGTTATTGTATGTCACTAGTATTAGC	NM_001276251.1_2884_163	NM_001276251.1	mRNA	18	13641758	13652754	+	8682	LDLRAD4	753	low density lipoprotein receptor class A domain containing 4, transcript variant e1		mRNA	Detected	Detected	Detected	Detected	Detected	Detected	8.09313	8.17153	8.42569	8.54198	9.13763	8.82556
hsa_gmr066372	0.0149548	-1.6342	-0.708588	down	8.08661	8.7952	GCCATGTTGCTGATCGTGGTAATAAGCCATTGTGGGTTATTGTATGTCACTAGTATTAGC	XM_005258140.1_2915_163	XM_005258140.1	mRNA	18	13218760	13652751	+	8710	LDLRAD4	753	low density lipoprotein receptor class A domain containing 4, transcript variant X13		mRNA	Detected	Detected	Detected	Detected	Detected	Detected	8.06291	8.16452	8.0324	8.47613	9.04872	8.86074
hsa_gmr110870	0.0191056	-1.57724	-0.657399	down	8.13231	8.78971	GCCATGTTGCTGATCGTGGTAATAAGCCATTGTGGGTTATTGTATGTCACTAGTATTAGC	XM_017025972.1_2805_163	XM_017025972.1	mRNA	18	13611245	13652751	+	8600	LDLRAD4	753	low density lipoprotein receptor class A domain containing 4, transcript variant X42		mRNA	Detected	Detected	Detected	Detected	Detected	Detected	7.94652	8.24621	8.20419	8.53154	9.03488	8.80271
hsa_gmr048017	0.0204822	-1.53759	-0.620668	down	8.0225	8.64316	GCCATGTTGCTGATCGTGGTAATAAGCCATTGTGGGTTATTGTATGTCACTAGTATTAGC	NM_181482.4_2891_163	NM_181482.4	mRNA	18	13218730	13652754	+	8689	LDLRAD4	753	low density lipoprotein receptor class A domain containing 4, transcript variant a2		mRNA	Detected	Detected	Detected	Detected	Detected	Detected	7.93194	8.13818	7.99736	8.38285	8.9203	8.62634
hsa_gmr048016	0.0152724	-1.51335	-0.597743	down	8.10025	8.69799	GCCATGTTGCTGATCGTGGTAATAAGCCATTGTGGGTTATTGTATGTCACTAGTATTAGC	NM_181481.4_2686_163	NM_181481.4	mRNA	18	13278105	13652754	+	8484	LDLRAD4	753	low density lipoprotein receptor class A domain containing 4, transcript variant a1		mRNA	Detected	Detected	Detected	Detected	Detected	Detected	8.04545	8.10612	8.14917	8.45471	8.95279	8.68647
hsa_gmr032689	0.0471501	-7.2239	-2.85278	down	5.63325	8.48603	TGAGCCCTCTAACTGAACGTGTGCATAGAGGTGGTCTTAATGTAGGTCTTAACTTTATAC	NM_003240.4_1470_103	NM_003240.4	mRNA	1	225936598	225941492	-	2296	LEFTY2	7044	left-right determination factor 2, transcript variant 1		mRNA	Detected	Detected	Detected	Detected	Detected	Detected	7.47645	5.21121	4.21209	8.01177	8.45216	8.99416
hsa_gmr045532	0.0234723	-1.54845	-0.630824	down	4.04555	4.67638	ATGAATCCCTACTGTGCACATACAGCAATCATGGATCCTGCCTATCGAGGTGATTCACAA	NM_144652.3_2595_149	NM_144652.3	mRNA	8	38386441	38409527	+	2676	LETM2	137994	leucine zipper and EF-hand containing transmembrane protein 2, transcript variant 2		mRNA	Detected	Detected	Not Detected	Detected	Detected	Detected	4.14736	4.18723	3.80207	4.43073	4.73762	4.86078
hsa_gmr016853	0.0438532	-1.735	-0.794935	down	4.0928	4.88773	ATGAATCCCTACTGTGCACATACAGCAATCATGGATCCTGCCTATCGAGGTGATTCACAA	NM_001286787.1_2725_149	NM_001286787.1	mRNA	8	38386441	38409527	+	2806	LETM2	137994	leucine zipper and EF-hand containing transmembrane protein 2, transcript variant 4		mRNA	Detected	Detected	Not Detected	Detected	Detected	Detected	4.42788	4.27907	3.57143	4.77873	4.86363	5.02083
hsa_gmr010862	0.0106788	-1.71167	-0.775408	down	4.02425	4.79966	ATGAATCCCTACTGTGCACATACAGCAATCATGGATCCTGCCTATCGAGGTGATTCACAA	NM_001199660.2_2578_149	NM_001199660.2	mRNA	8	38387131	38409527	+	2659	LETM2	137994	leucine zipper and EF-hand containing transmembrane protein 2, transcript variant 3		mRNA	Detected	Detected	Not Detected	Detected	Detected	Detected	4.30489	3.9306	3.83727	4.76163	4.65725	4.9801
hsa_gmr101681	0.029819	-1.54517	-0.627763	down	4.19079	4.81855	ATGAATCCCTACTGTGCACATACAGCAATCATGGATCCTGCCTATCGAGGTGATTCACAA	XM_017013055.1_2898_149	XM_017013055.1	mRNA	8	38387241	38409527	+	2979	LETM2	137994	leucine zipper and EF-hand containing transmembrane protein 2, transcript variant X5		mRNA	Detected	Detected	Detected	Detected	Detected	Detected	4.36966	4.22825	3.97446	4.51702	4.96713	4.97151
hsa_gmr002405	0.0415887	-3.12935	-1.64586	down	4.87049	6.51636	TTATGATAACCCAATCCAGTTTGTGGGAAGATCGGCATTCCAGTACCTGCCTAAACTCCA	NM_001017404.1_446_184	NM_001017404.1	mRNA	1	202214155	202319761	+	3041	LGR6	59352	leucine rich repeat containing G protein-coupled receptor 6, transcript variant 3		mRNA	Detected	Detected	Detected	Detected	Detected	Detected	5.01809	4.38614	5.20724	5.52641	6.92101	7.10164
hsa_gmr074540	0.039893	-3.6101	-1.85204	down	4.57287	6.42491	TTATGATAACCCAATCCAGTTTGTGGGAAGATCGGCATTCCAGTACCTGCCTAAACTCCA	XM_011509840.2_592_184	XM_011509840.2	mRNA	1	202214081	202319758	+	3184	LGR6	59352	leucine rich repeat containing G protein-coupled receptor 6, transcript variant X5		mRNA	Detected	Detected	Detected	Detected	Detected	Detected	4.91428	4.00937	4.79495	5.33986	6.83439	7.10047
hsa_gmr074538	0.0472094	-3.35157	-1.74484	down	4.61186	6.35669	TTATGATAACCCAATCCAGTTTGTGGGAAGATCGGCATTCCAGTACCTGCCTAAACTCCA	XM_011509838.2_736_184	XM_011509838.2	mRNA	1	202214081	202319758	+	3328	LGR6	59352	leucine rich repeat containing G protein-coupled receptor 6, transcript variant X2		mRNA	Detected	Detected	Detected	Detected	Detected	Detected	4.99778	4.13491	4.70288	5.23531	6.96889	6.86588
hsa_gmr074545	0.0425615	-3.37999	-1.75702	down	4.61868	6.37569	TTATGATAACCCAATCCAGTTTGTGGGAAGATCGGCATTCCAGTACCTGCCTAAACTCCA	XM_011509846.2_512_184	XM_011509846.2	mRNA	1	202239041	202319758	+	3104	LGR6	59352	leucine rich repeat containing G protein-coupled receptor 6, transcript variant X11		mRNA	Detected	Detected	Detected	Detected	Detected	Detected	4.62876	4.45472	4.77255	5.19558	6.89789	7.03361
hsa_gmr093341	0.0463751	-3.26151	-1.70554	down	4.8858	6.59134	TTATGATAACCCAATCCAGTTTGTGGGAAGATCGGCATTCCAGTACCTGCCTAAACTCCA	XM_017001997.1_622_184	XM_017001997.1	mRNA	1	202235939	202319758	+	3214	LGR6	59352	leucine rich repeat containing G protein-coupled receptor 6, transcript variant X6		mRNA	Detected	Detected	Detected	Detected	Detected	Detected	4.95731	4.25206	5.44802	5.61993	7.00698	7.14709
hsa_bmr105511	0.0485938	-2.91041	-1.54122	down	2.72614	4.26736	TAGAAAGATGCCTGGCACAGAGCAGGGCTCAGCCAAATACTTGTTTGATGAATGAACAAA	XM_017018634.1_601_390	XM_017018634.1	mRNA	11	69984544	70017428	+	962	LOC107984355	107984355	collagen alpha-1(I) chain		mRNA	Detected	Detected	Not Detected	Detected	Detected	Detected	3.53664	2.88568	1.75609	3.91658	4.39653	4.48898
hsa_gmr035289	0.00464708	1.51993	0.604008	up	4.25955	3.65555	AAGAGGCAACTTGACATATCAGGACTTTAACCGCTGTAGAAATAGCTCAGGCATACCAAG	NM_006152.3_328_143	NM_006152.3	mRNA	12	25052247	25108335	+	2869	LRMP	4033	lymphoid restricted membrane protein, transcript variant 1		mRNA	Detected	Detected	Detected	Detected	Detected	Not Detected	4.07511	4.43117	4.27239	3.67292	3.68565	3.60806
hsa_gmr065401	0.00541237	1.92968	0.948364	up	4.33622	3.38786	AAGAGGCAACTTGACATATCAGGACTTTAACCGCTGTAGAAATAGCTCAGGCATACCAAG	XM_005253370.4_321_143	XM_005253370.4	mRNA	12	25052254	25108335	+	2921	LRMP	4033	lymphoid restricted membrane protein, transcript variant X2		mRNA	Detected	Detected	Detected	Detected	Detected	Not Detected	4.13922	4.39238	4.47706	3.65379	3.17722	3.33256
hsa_gmr065403	0.00399866	2.23661	1.16131	up	4.35904	3.19773	AAGAGGCAACTTGACATATCAGGACTTTAACCGCTGTAGAAATAGCTCAGGCATACCAAG	XM_005253374.3_474_143	XM_005253374.3	mRNA	12	25052101	25108335	+	2786	LRMP	4033	lymphoid restricted membrane protein, transcript variant X7		mRNA	Detected	Detected	Detected	Not Detected	Detected	Not Detected	4.16058	4.32702	4.58951	2.90366	3.29385	3.39566
hsa_gmr106023	0.0341119	1.68337	0.75135	up	3.99734	3.24599	AAGAGGCAACTTGACATATCAGGACTTTAACCGCTGTAGAAATAGCTCAGGCATACCAAG	XM_017019300.2_318_143	XM_017019300.2	mRNA	12	25052257	25108335	+	2856	LRMP	4033	lymphoid restricted membrane protein, transcript variant X3		mRNA	Detected	Detected	Detected	Detected	Detected	Not Detected	3.90828	4.066	4.01775	3.69463	3.13066	2.91269
hsa_gmr044665	0.0352999	3.51716	1.81441	up	5.95162	4.13721	TTTCCTGCTATACACATATTCACATGGCGCTCAAGAAGTTAGGCTCATGGCAACGTGTGT	NM_130830.4_3562_167	NM_130830.4	mRNA	3	194355247	194369743	-	5883	LRRC15	131578	leucine rich repeat containing 15, transcript variant 2		mRNA	Detected	Detected	Detected	Detected	Detected	Detected	5.60239	6.6815	5.57097	4.92234	3.35973	4.12955
hsa_gmr006092	0.0429056	5.6291	2.4929	up	6.17936	3.68645	TTTCCTGCTATACACATATTCACATGGCGCTCAAGAAGTTAGGCTCATGGCAACGTGTGT	NM_001135057.2_3619_167	NM_001135057.2	mRNA	3	194355247	194369743	-	5940	LRRC15	131578	leucine rich repeat containing 15, transcript variant 1		mRNA	Detected	Detected	Detected	Detected	Not Detected	Detected	5.60065	6.74681	6.19061	4.36566	2.12195	4.57174
hsa_gmi054597	0.034911	1.6796	0.748118	up	6.0352	5.28708	TTCAATGGTCTGGCGAACCTCAACACTCTGGAACTCTTTGACAATCGTCTTACTACCATC	NR_047673.1_1390_136	NR_047673.1	misc_RNA	11	40114199	40293130	-	3127	LRRC4C	57689	leucine rich repeat containing 4C, transcript variant 3		mRNA	Detected	Detected	Detected	Detected	Detected	Detected	6.09663	5.72349	6.28548	5.26306	5.00197	5.59621
hsa_gmr013957	0.0399586	-1.55276	-0.634834	down	7.09937	7.7342	CATAGAGACGCTGAACCATGAACATTATGAGTGCAAATACGTAATTAATGCGATCCCTCC	NM_001270458.1_2307_127	NM_001270458.1	mRNA	X	43654907	43746824	+	5438	MAOA	4128	monoamine oxidase A, transcript variant 2		mRNA	Detected	Detected	Detected	Detected	Detected	Detected	7.47221	7.07735	6.74855	7.67015	7.77021	7.76224
hsa_gmr120141	0.00519437	-2.48688	-1.31434	down	6.58012	7.89446	TCATTAGGATGGACTCGTGTCTGATTAGAATGTCAGTTGATCAGCTAGATTTGTGTCCAC	XM_024452901.1_6595_169	XM_024452901.1	mRNA	2	209424047	209734118	+	9653	MAP2	4133	microtubule associated protein 2, transcript variant X17		mRNA	Detected	Detected	Detected	Detected	Detected	Detected	6.72162	6.5127	6.50604	7.45671	8.01245	8.21422
hsa_gmr120131	0.00727178	-2.61799	-1.38846	down	6.48363	7.87209	TCATTAGGATGGACTCGTGTCTGATTAGAATGTCAGTTGATCAGCTAGATTTGTGTCCAC	XM_024452891.1_6862_169	XM_024452891.1	mRNA	2	209424047	209734118	+	9920	MAP2	4133	microtubule associated protein 2, transcript variant X1		mRNA	Detected	Detected	Detected	Detected	Detected	Detected	6.81004	6.43595	6.20489	7.46548	7.97415	8.17662
hsa_gmr075254	0.00768066	-2.71988	-1.44355	down	6.4547	7.89825	TCATTAGGATGGACTCGTGTCTGATTAGAATGTCAGTTGATCAGCTAGATTTGTGTCCAC	XM_011511195.2_6859_169	XM_011511195.2	mRNA	2	209424047	209734118	+	9917	MAP2	4133	microtubule associated protein 2, transcript variant X4		mRNA	Detected	Detected	Detected	Detected	Detected	Detected	6.74481	6.44852	6.17078	7.43618	8.02392	8.23464
hsa_gmr094958	0.0106731	-2.64733	-1.40454	down	6.4688	7.87334	TCATTAGGATGGACTCGTGTCTGATTAGAATGTCAGTTGATCAGCTAGATTTGTGTCCAC	XM_017004133.1_6049_169	XM_017004133.1	mRNA	2	209661515	209734118	+	9107	MAP2	4133	microtubule associated protein 2, transcript variant X39		mRNA	Detected	Detected	Detected	Detected	Detected	Detected	6.71726	6.48245	6.20671	7.3288	8.09867	8.19257
hsa_gmr094943	0.00893881	-2.89915	-1.53563	down	6.48489	8.02052	TCATTAGGATGGACTCGTGTCTGATTAGAATGTCAGTTGATCAGCTAGATTTGTGTCCAC	XM_017004118.2_6425_169	XM_017004118.2	mRNA	2	209579332	209734118	+	9483	MAP2	4133	microtubule associated protein 2, transcript variant X16		mRNA	Detected	Detected	Detected	Detected	Detected	Detected	6.83533	6.43378	6.18557	7.54736	8.06349	8.45072
hsa_gmr120146	0.00255059	-2.82926	-1.50042	down	6.39483	7.89525	TCATTAGGATGGACTCGTGTCTGATTAGAATGTCAGTTGATCAGCTAGATTTGTGTCCAC	XM_024452906.1_6583_169	XM_024452906.1	mRNA	2	209424047	209734118	+	9641	MAP2	4133	microtubule associated protein 2, transcript variant X27		mRNA	Detected	Detected	Detected	Detected	Detected	Detected	6.59824	6.42112	6.16511	7.52821	8.04698	8.11056
hsa_gmr120147	0.0126874	-2.82435	-1.49792	down	6.42078	7.9187	TCATTAGGATGGACTCGTGTCTGATTAGAATGTCAGTTGATCAGCTAGATTTGTGTCCAC	XM_024452907.1_6583_169	XM_024452907.1	mRNA	2	209424047	209734118	+	9641	MAP2	4133	microtubule associated protein 2, transcript variant X28		mRNA	Detected	Detected	Detected	Detected	Detected	Detected	6.7972	6.49073	5.9744	7.42368	8.07646	8.25596
hsa_gmr094957	0.0125926	-2.88585	-1.529	down	6.35187	7.88087	TCATTAGGATGGACTCGTGTCTGATTAGAATGTCAGTTGATCAGCTAGATTTGTGTCCAC	XM_017004132.1_6130_169	XM_017004132.1	mRNA	2	209661515	209734118	+	9188	MAP2	4133	microtubule associated protein 2, transcript variant X38		mRNA	Detected	Detected	Detected	Detected	Detected	Detected	6.74451	6.48693	5.82417	7.44748	7.98767	8.20745
hsa_gmr094956	0.0071945	-2.69206	-1.42871	down	6.5446	7.97332	TCATTAGGATGGACTCGTGTCTGATTAGAATGTCAGTTGATCAGCTAGATTTGTGTCCAC	XM_017004131.1_6142_169	XM_017004131.1	mRNA	2	209661515	209734118	+	9200	MAP2	4133	microtubule associated protein 2, transcript variant X37		mRNA	Detected	Detected	Detected	Detected	Detected	Detected	6.82992	6.4018	6.4021	7.51032	8.07214	8.33749
hsa_gmr120140	0.00706314	-3.00336	-1.58658	down	6.26804	7.85461	TCATTAGGATGGACTCGTGTCTGATTAGAATGTCAGTTGATCAGCTAGATTTGTGTCCAC	XM_024452900.1_6598_169	XM_024452900.1	mRNA	2	209424047	209734118	+	9656	MAP2	4133	microtubule associated protein 2, transcript variant X15		mRNA	Detected	Detected	Detected	Detected	Detected	Detected	6.64618	6.3647	5.79324	7.49114	7.97114	8.10156
hsa_gmr120150	0.00857176	-2.99919	-1.58457	down	6.3127	7.89727	TCATTAGGATGGACTCGTGTCTGATTAGAATGTCAGTTGATCAGCTAGATTTGTGTCCAC	XM_024452910.1_2623_169	XM_024452910.1	mRNA	2	209424047	209734118	+	5681	MAP2	4133	microtubule associated protein 2, transcript variant X44		mRNA	Detected	Detected	Detected	Detected	Detected	Detected	6.62363	6.33518	5.97928	7.39566	7.96809	8.32807
hsa_gmr094955	0.0101249	-2.85983	-1.51593	down	6.28019	7.79612	TCATTAGGATGGACTCGTGTCTGATTAGAATGTCAGTTGATCAGCTAGATTTGTGTCCAC	XM_017004130.1_6750_169	XM_017004130.1	mRNA	2	209661075	209734118	+	9808	MAP2	4133	microtubule associated protein 2, transcript variant X36		mRNA	Detected	Detected	Detected	Detected	Detected	Detected	6.64527	6.30108	5.89422	7.30966	7.94586	8.13284
hsa_gmr094954	0.00304955	-2.47952	-1.31006	down	6.47404	7.7841	TCATTAGGATGGACTCGTGTCTGATTAGAATGTCAGTTGATCAGCTAGATTTGTGTCCAC	XM_017004129.2_6577_169	XM_017004129.2	mRNA	2	209424047	209734118	+	9635	MAP2	4133	microtubule associated protein 2, transcript variant X33		mRNA	Detected	Detected	Detected	Detected	Detected	Detected	6.5572	6.56867	6.29626	7.41596	7.97632	7.96002
hsa_gmr094953	0.0104294	-2.94032	-1.55597	down	6.34068	7.89665	TCATTAGGATGGACTCGTGTCTGATTAGAATGTCAGTTGATCAGCTAGATTTGTGTCCAC	XM_017004128.2_6580_169	XM_017004128.2	mRNA	2	209424047	209734118	+	9638	MAP2	4133	microtubule associated protein 2, transcript variant X32		mRNA	Detected	Detected	Detected	Detected	Detected	Detected	6.71015	6.52448	5.7874	7.51377	8.03409	8.14208
hsa_gmr120151	0.00499893	-2.59551	-1.37602	down	6.50402	7.88004	TCATTAGGATGGACTCGTGTCTGATTAGAATGTCAGTTGATCAGCTAGATTTGTGTCCAC	XM_024452911.1_2530_169	XM_024452911.1	mRNA	2	209424047	209734118	+	5588	MAP2	4133	microtubule associated protein 2, transcript variant X45		mRNA	Detected	Detected	Detected	Detected	Detected	Detected	6.86669	6.41482	6.23053	7.56884	7.99699	8.07428
hsa_gmr094946	0.0110741	-2.92385	-1.54787	down	6.33454	7.8824	TCATTAGGATGGACTCGTGTCTGATTAGAATGTCAGTTGATCAGCTAGATTTGTGTCCAC	XM_017004121.2_6422_169	XM_017004121.2	mRNA	2	209579332	209734118	+	9480	MAP2	4133	microtubule associated protein 2, transcript variant X21		mRNA	Detected	Detected	Detected	Detected	Detected	Detected	6.67811	6.45904	5.86646	7.42431	7.95018	8.27272
hsa_gmr120133	0.00778466	-2.72013	-1.44367	down	6.53568	7.97935	TCATTAGGATGGACTCGTGTCTGATTAGAATGTCAGTTGATCAGCTAGATTTGTGTCCAC	XM_024452893.1_6689_169	XM_024452893.1	mRNA	2	209579332	209734118	+	9747	MAP2	4133	microtubule associated protein 2, transcript variant X3		mRNA	Detected	Detected	Detected	Detected	Detected	Detected	6.83738	6.54728	6.22237	7.53639	8.08336	8.3183
hsa_gmr094947	0.0100522	-2.81532	-1.4933	down	6.34849	7.84179	TCATTAGGATGGACTCGTGTCTGATTAGAATGTCAGTTGATCAGCTAGATTTGTGTCCAC	XM_017004122.2_6422_169	XM_017004122.2	mRNA	2	209579332	209734118	+	9480	MAP2	4133	microtubule associated protein 2, transcript variant X22		mRNA	Detected	Detected	Detected	Detected	Detected	Detected	6.79777	6.28672	5.96099	7.42682	7.95194	8.14663
hsa_gmr003159	0.00768595	-2.67813	-1.42122	down	6.40228	7.8235	TCATTAGGATGGACTCGTGTCTGATTAGAATGTCAGTTGATCAGCTAGATTTGTGTCCAC	NM_001039538.1_2794_169	NM_001039538.1	mRNA	2	209424047	209734110	+	5844	MAP2	4133	microtubule associated protein 2, transcript variant 5		mRNA	Detected	Detected	Detected	Detected	Detected	Detected	6.74586	6.30071	6.16027	7.38014	7.97412	8.11625
hsa_gmr063752	0.0096128	-2.42244	-1.27646	down	6.61696	7.89342	TCATTAGGATGGACTCGTGTCTGATTAGAATGTCAGTTGATCAGCTAGATTTGTGTCCAC	XM_005246566.1_6301_169	XM_005246566.1	mRNA	2	209661515	209734118	+	9359	MAP2	4133	microtubule associated protein 2, transcript variant X35		mRNA	Detected	Detected	Detected	Detected	Detected	Detected	6.90203	6.57458	6.37427	7.45273	8.02012	8.20741
hsa_gmr094963	0.00657774	-2.54963	-1.35029	down	6.53336	7.88365	TCATTAGGATGGACTCGTGTCTGATTAGAATGTCAGTTGATCAGCTAGATTTGTGTCCAC	XM_017004140.2_2357_169	XM_017004140.2	mRNA	2	209579332	209734118	+	5415	MAP2	4133	microtubule associated protein 2, transcript variant X46		mRNA	Detected	Detected	Detected	Detected	Detected	Detected	6.86471	6.4962	6.23917	7.5104	8.06743	8.07312
hsa_gmr120142	0.00794938	-2.71959	-1.44339	down	6.50707	7.95046	TCATTAGGATGGACTCGTGTCTGATTAGAATGTCAGTTGATCAGCTAGATTTGTGTCCAC	XM_024452902.1_6595_169	XM_024452902.1	mRNA	2	209424047	209734118	+	9653	MAP2	4133	microtubule associated protein 2, transcript variant X18		mRNA	Detected	Detected	Detected	Detected	Detected	Detected	6.74557	6.40319	6.37244	7.43723	8.07245	8.34169
hsa_gmr120139	0.011508	-2.77791	-1.474	down	6.40632	7.88032	TCATTAGGATGGACTCGTGTCTGATTAGAATGTCAGTTGATCAGCTAGATTTGTGTCCAC	XM_024452899.1_6676_169	XM_024452899.1	mRNA	2	209424047	209734118	+	9734	MAP2	4133	microtubule associated protein 2, transcript variant X14		mRNA	Detected	Detected	Detected	Detected	Detected	Detected	6.8319	6.35056	6.03649	7.414	8.0135	8.21346
hsa_gmr120137	0.00590516	-2.6819	-1.42326	down	6.45676	7.88001	TCATTAGGATGGACTCGTGTCTGATTAGAATGTCAGTTGATCAGCTAGATTTGTGTCCAC	XM_024452897.1_6679_169	XM_024452897.1	mRNA	2	209424047	209734118	+	9737	MAP2	4133	microtubule associated protein 2, transcript variant X12		mRNA	Detected	Detected	Detected	Detected	Detected	Detected	6.7904	6.52087	6.059	7.56752	7.98479	8.08773
hsa_gmr120136	0.0115379	-2.65267	-1.40744	down	6.43123	7.83867	TCATTAGGATGGACTCGTGTCTGATTAGAATGTCAGTTGATCAGCTAGATTTGTGTCCAC	XM_024452896.1_6691_169	XM_024452896.1	mRNA	2	209424047	209734118	+	9749	MAP2	4133	microtubule associated protein 2, transcript variant X10		mRNA	Detected	Detected	Detected	Detected	Detected	Detected	6.8451	6.30208	6.14651	7.40389	7.8878	8.22432
hsa_gmr094962	0.0108659	-2.76497	-1.46726	down	6.43066	7.89792	TCATTAGGATGGACTCGTGTCTGATTAGAATGTCAGTTGATCAGCTAGATTTGTGTCCAC	XM_017004138.2_2621_169	XM_017004138.2	mRNA	2	209579332	209734118	+	5679	MAP2	4133	microtubule associated protein 2, transcript variant X43		mRNA	Detected	Detected	Detected	Detected	Detected	Detected	6.83235	6.47771	5.98192	7.50463	7.94893	8.24021
hsa_gmr120145	0.0100686	-2.69364	-1.42955	down	6.45301	7.88257	TCATTAGGATGGACTCGTGTCTGATTAGAATGTCAGTTGATCAGCTAGATTTGTGTCCAC	XM_024452905.1_6583_169	XM_024452905.1	mRNA	2	209424047	209734118	+	9641	MAP2	4133	microtubule associated protein 2, transcript variant X26		mRNA	Detected	Detected	Detected	Detected	Detected	Detected	6.76107	6.39989	6.19808	7.38126	7.98996	8.27649
hsa_gmr120144	0.0140199	-2.7265	-1.44705	down	6.4633	7.91034	TCATTAGGATGGACTCGTGTCTGATTAGAATGTCAGTTGATCAGCTAGATTTGTGTCCAC	XM_024452904.1_6586_169	XM_024452904.1	mRNA	2	209424047	209734118	+	9644	MAP2	4133	microtubule associated protein 2, transcript variant X23		mRNA	Detected	Detected	Detected	Detected	Detected	Detected	6.81088	6.51399	6.06501	7.42009	7.95593	8.35501
hsa_gmr120135	0.0124194	-2.9046	-1.53834	down	6.33442	7.87277	TCATTAGGATGGACTCGTGTCTGATTAGAATGTCAGTTGATCAGCTAGATTTGTGTCCAC	XM_024452895.1_6847_169	XM_024452895.1	mRNA	2	209424047	209734118	+	9905	MAP2	4133	microtubule associated protein 2, transcript variant X7		mRNA	Detected	Detected	Detected	Detected	Detected	Detected	6.71969	6.277	6.00658	7.30896	8.04555	8.26378
hsa_gmr094960	0.00342206	-2.70812	-1.43729	down	6.43359	7.87088	TCATTAGGATGGACTCGTGTCTGATTAGAATGTCAGTTGATCAGCTAGATTTGTGTCCAC	XM_017004136.1_6046_169	XM_017004136.1	mRNA	2	209661515	209734118	+	9104	MAP2	4133	microtubule associated protein 2, transcript variant X41		mRNA	Detected	Detected	Detected	Detected	Detected	Detected	6.6921	6.45892	6.14973	7.54061	7.96608	8.10595
hsa_gmr094940	0.00425264	-2.61206	-1.38519	down	6.44055	7.82574	TCATTAGGATGGACTCGTGTCTGATTAGAATGTCAGTTGATCAGCTAGATTTGTGTCCAC	XM_017004113.2_6674_169	XM_017004113.2	mRNA	2	209579332	209734118	+	9732	MAP2	4133	microtubule associated protein 2, transcript variant X9		mRNA	Detected	Detected	Detected	Detected	Detected	Detected	6.66832	6.51134	6.14199	7.47716	7.93747	8.06259
hsa_gmr094959	0.0079076	-2.68291	-1.4238	down	6.43813	7.86193	TCATTAGGATGGACTCGTGTCTGATTAGAATGTCAGTTGATCAGCTAGATTTGTGTCCAC	XM_017004134.1_6037_169	XM_017004134.1	mRNA	2	209661515	209734118	+	9095	MAP2	4133	microtubule associated protein 2, transcript variant X40		mRNA	Detected	Detected	Detected	Detected	Detected	Detected	6.76847	6.37636	6.16955	7.41776	7.9823	8.18572
hsa_gmr094942	0.0126924	-2.72587	-1.44672	down	6.40153	7.84824	TCATTAGGATGGACTCGTGTCTGATTAGAATGTCAGTTGATCAGCTAGATTTGTGTCCAC	XM_017004116.2_6676_169	XM_017004116.2	mRNA	2	209424047	209734118	+	9734	MAP2	4133	microtubule associated protein 2, transcript variant X13		mRNA	Detected	Detected	Detected	Detected	Detected	Detected	6.81144	6.41442	5.97873	7.40525	7.9295	8.20998
hsa_gmr120134	0.0109351	-2.62686	-1.39334	down	6.53489	7.92823	TCATTAGGATGGACTCGTGTCTGATTAGAATGTCAGTTGATCAGCTAGATTTGTGTCCAC	XM_024452894.1_6850_169	XM_024452894.1	mRNA	2	209424047	209734118	+	9908	MAP2	4133	microtubule associated protein 2, transcript variant X5		mRNA	Detected	Detected	Detected	Detected	Detected	Detected	6.77322	6.56584	6.2656	7.40845	8.0412	8.33503
hsa_gmr063751	0.00731247	-2.72683	-1.44723	down	6.42395	7.87117	TCATTAGGATGGACTCGTGTCTGATTAGAATGTCAGTTGATCAGCTAGATTTGTGTCCAC	XM_005246565.1_6313_169	XM_005246565.1	mRNA	2	209661515	209734118	+	9371	MAP2	4133	microtubule associated protein 2, transcript variant X34		mRNA	Detected	Detected	Detected	Detected	Detected	Detected	6.71022	6.50815	6.05347	7.46242	7.97811	8.17298
hsa_gmr094961	0.0129424	-3.09535	-1.6301	down	6.33879	7.96889	TCATTAGGATGGACTCGTGTCTGATTAGAATGTCAGTTGATCAGCTAGATTTGTGTCCAC	XM_017004137.1_6034_169	XM_017004137.1	mRNA	2	209661515	209734118	+	9092	MAP2	4133	microtubule associated protein 2, transcript variant X42		mRNA	Detected	Detected	Detected	Detected	Detected	Detected	6.75547	6.28822	5.97268	7.4118	8.02563	8.46924
hsa_gmr094949	0.0104146	-2.74076	-1.45457	down	6.40821	7.86278	TCATTAGGATGGACTCGTGTCTGATTAGAATGTCAGTTGATCAGCTAGATTTGTGTCCAC	XM_017004124.2_6413_169	XM_017004124.2	mRNA	2	209579332	209734118	+	9471	MAP2	4133	microtubule associated protein 2, transcript variant X25		mRNA	Detected	Detected	Detected	Detected	Detected	Detected	6.72049	6.43403	6.07011	7.36372	7.99612	8.22851
hsa_gmr095086	0.0393055	-1.8521	-0.889159	down	7.80775	8.69691	CTGTTTGCTGATCTTCAGCGTGGGAATAATAACAGTACCTACTTGAAAGGATCATTGTGC	XM_017004324.1_3421_150	XM_017004324.1	mRNA	2	173075435	173223680	+	3788	MAP3K20	51776	mitogen-activated protein kinase kinase kinase 20, transcript variant X3		mRNA	Detected	Detected	Detected	Detected	Detected	Detected	7.891	7.68386	7.8484	8.2283	8.64134	9.2211
hsa_gmr097016	0.0363954	-5.0815	-2.34525	down	6.56644	8.91169	ATTCACTCCTGACCACTTATCAAACCCATCGGTCCTACTGTTGGTATAACTGAGCTTGGA	XM_017006869.1_2988_153	XM_017006869.1	mRNA	3	187234082	187291994	-	4257	MASP1	5648	mannan binding lectin serine peptidase 1, transcript variant X3		mRNA	Detected	Detected	Detected	Detected	Detected	Detected	6.59986	6.45066	6.64879	7.65929	10.2697	8.80612
hsa_gmr097019	0.0359992	-5.06337	-2.3401	down	6.61864	8.95874	ATTCACTCCTGACCACTTATCAAACCCATCGGTCCTACTGTTGGTATAACTGAGCTTGGA	XM_017006872.1_2763_153	XM_017006872.1	mRNA	3	187234082	187286034	-	4032	MASP1	5648	mannan binding lectin serine peptidase 1, transcript variant X6		mRNA	Detected	Detected	Detected	Detected	Detected	Detected	6.53571	6.38796	6.93226	7.74495	10.2856	8.8457
hsa_gmr076099	0.0305738	-5.74241	-2.52166	down	6.50233	9.02399	ATTCACTCCTGACCACTTATCAAACCCATCGGTCCTACTGTTGGTATAACTGAGCTTGGA	XM_011512989.2_2904_153	XM_011512989.2	mRNA	3	187234082	187291995	-	4173	MASP1	5648	mannan binding lectin serine peptidase 1, transcript variant X1		mRNA	Detected	Detected	Detected	Detected	Detected	Detected	6.58463	6.22685	6.69551	7.66685	10.281	9.12416
hsa_gmi052257	0.0410909	-5.02327	-2.32863	down	6.60055	8.92918	ATTCACTCCTGACCACTTATCAAACCCATCGGTCCTACTGTTGGTATAACTGAGCTTGGA	NR_033519.1_2678_153	NR_033519.1	misc_RNA	3	187234082	187292022	-	3947	MASP1	5648	mannan binding lectin serine peptidase 1, transcript variant 4		mRNA	Detected	Detected	Detected	Detected	Detected	Detected	6.41411	6.5382	6.84934	7.58735	10.2649	8.93531
hsa_gmr045361	0.0380392	-4.96871	-2.31287	down	6.62646	8.93933	ATTCACTCCTGACCACTTATCAAACCCATCGGTCCTACTGTTGGTATAACTGAGCTTGGA	NM_139125.3_2910_153	NM_139125.3	mRNA	3	187234082	187292022	-	4179	MASP1	5648	mannan binding lectin serine peptidase 1, transcript variant 2		mRNA	Detected	Detected	Detected	Detected	Detected	Detected	6.61207	6.44358	6.82372	7.61911	10.2175	8.98139
hsa_bmi127580	0.0331909	-1.96731	-0.976223	down	4.45792	5.43414	CTGTCTCGTTTCTTGGACCCAACGTCATGATTGCCAGTTTCATCTATGTTGTATGTAGTC	XR_001745519.1_4222_140	XR_001745519.1	misc_RNA	8	17027240	17122642	+	11463	MICU3	286097	mitochondrial calcium uptake family member 3, transcript variant X19		mRNA	Detected	Detected	Detected	Detected	Detected	Detected	4.62161	4.12891	4.62324	4.92083	5.73565	5.64595
hsa_gmi127579	0.034118	-2.10286	-1.07236	down	4.11844	5.19079	ACTTTGCAAGTCGTTCTATAGGGCAAGATGAATTTAAACGTGCCGTCTATGTAGCTACTG	XR_001745518.1_1588_153	XR_001745518.1	misc_RNA	8	17027240	17123397	+	4952	MICU3	286097	mitochondrial calcium uptake family member 3, transcript variant X16		mRNA	Detected	Detected	Not Detected	Detected	Detected	Detected	4.27216	4.23323	3.84992	4.59748	5.32443	5.65046
hsa_gmi127583	0.0294496	-1.9304	-0.948898	down	4.19221	5.14111	ACTTTGCAAGTCGTTCTATAGGGCAAGATGAATTTAAACGTGCCGTCTATGTAGCTACTG	XR_001745522.1_1401_153	XR_001745522.1	misc_RNA	8	17027240	17123397	+	4765	MICU3	286097	mitochondrial calcium uptake family member 3, transcript variant X25		mRNA	Detected	Detected	Detected	Detected	Detected	Detected	4.4922	4.01825	4.0662	4.69141	5.20564	5.5263
hsa_gmr011907	0.0324473	-3.28635	-1.71649	down	5.29177	7.00826	CAGATGACGCTAGTGCAGGTGTCAAATTGGTTTGCTAATGCAAGACGTCGGCTTAAGAAT	NM_001242702.1_552_100	NM_001242702.1	mRNA	10	27672874	27745849	-	3636	MKX	283078	mohawk homeobox, transcript variant 2		mRNA	Detected	Detected	Detected	Detected	Detected	Detected	6.0692	5.47788	4.32824	6.71798	7.06142	7.24539
hsa_gmr103752	0.0478797	-4.11838	-2.04208	down	5.04256	7.08463	CAGATGACGCTAGTGCAGGTGTCAAATTGGTTTGCTAATGCAAGACGTCGGCTTAAGAAT	XM_017016107.1_460_100	XM_017016107.1	mRNA	10	27718325	27743545	-	1240	MKX	283078	mohawk homeobox, transcript variant X3		mRNA	Detected	Detected	Not Detected	Detected	Detected	Detected	6.1272	5.25846	3.74201	6.78378	7.01327	7.45685
hsa_gmr047282	0.0392404	-3.13945	-1.65051	down	5.44846	7.09898	CAGATGACGCTAGTGCAGGTGTCAAATTGGTTTGCTAATGCAAGACGTCGGCTTAAGAAT	NM_173576.2_555_100	NM_173576.2	mRNA	10	27672874	27745849	-	3639	MKX	283078	mohawk homeobox, transcript variant 1		mRNA	Detected	Detected	Detected	Detected	Detected	Detected	6.31313	5.38802	4.64424	6.5983	7.24822	7.45041
hsa_gmr036461	0.0394876	2.19953	1.13719	up	7.68902	6.55182	GCTGCCCTATCTAATTTAACTTGTTGTATAGATCGATCGTTGCCTGGTAGTCTGGCAAAT	NM_007351.2_2999_114	NM_007351.2	mRNA	4	89894901	89954629	+	4969	MMRN1	22915	multimerin 1		mRNA	Detected	Detected	Detected	Detected	Detected	Detected	7.52626	7.55669	7.9841	6.2245	7.24639	6.18458
hsa_gmr097736	0.0484303	1.55671	0.638502	up	7.61698	6.97848	GCTGCCCTATCTAATTTAACTTGTTGTATAGATCGATCGTTGCCTGGTAGTCTGGCAAAT	XM_017007893.1_3240_114	XM_017007893.1	mRNA	4	89879539	89954629	+	5210	MMRN1	22915	multimerin 1, transcript variant X2		mRNA	Detected	Detected	Detected	Detected	Detected	Detected	7.59453	7.44637	7.81005	6.62864	7.32635	6.98044
hsa_gmr067243	0.0320285	1.55966	0.64123	up	7.64409	7.00286	GCTGCCCTATCTAATTTAACTTGTTGTATAGATCGATCGTTGCCTGGTAGTCTGGCAAAT	XM_005262856.3_2941_114	XM_005262856.3	mRNA	4	89894854	89954629	+	4911	MMRN1	22915	multimerin 1, transcript variant X1		mRNA	Detected	Detected	Detected	Detected	Detected	Detected	7.54156	7.61822	7.77247	6.63643	7.24797	7.12417
hsa_gmr099914	0.0465951	1.69572	0.761896	up	4.86025	4.09835	TGGATTTAGTATGCTTCTGCGAGCATGTCGAGAATCTGAACTTAGGACAGTATTGAGCTT	XM_017010656.2_2147_140	XM_017010656.2	mRNA	6	97148631	97283264	-	4835	MMS22L	253714	MMS22 like, DNA repair protein, transcript variant X6		mRNA	Detected	Detected	Detected	Detected	Detected	Detected	4.63428	4.90678	5.03969	4.53254	3.70538	4.05713
hsa_gmi137417	0.0158692	-1.90089	-0.926676	down	3.5283	4.45498	TACATATAATAGGACCACAAGCAGACGGTGTCACTTTGCACTTGAACACGTCATCCACTT	XR_002958704.1_1981_150	XR_002958704.1	misc_RNA	22	50090006	50161705	+	5181	MOV10L1	54456	Mov10 RISC complex RNA helicase like 1, transcript variant X10		mRNA	Detected	Detected	Not Detected	Detected	Detected	Detected	3.34066	3.36647	3.87777	4.26913	4.75229	4.34351
hsa_bmr042451	0.013541	1.92512	0.944951	up	7.57291	6.62795	GGCATGGCCCAAATAACTCATGAGTTCCAAGTTGAAACATGGTTGTGCAAGTTGGACATT	NM_025107.2_800_163	NM_025107.2	mRNA	6	152697895	152724582	+	3045	MYCT1	80177	MYC target 1		mRNA	Detected	Detected	Detected	Detected	Detected	Detected	7.62737	7.7058	7.38555	6.97987	6.27852	6.62547
hsa_gmr081244	0.0405414	-5.28469	-2.40182	down	11.7588	14.1607	GCTGATGGCAACTCTCCGAAACACCAACCCTAACTTTGTTCGTTGTATCATTCCAAATCA	XM_011523879.2_2443_119	XM_011523879.2	mRNA	17	8474212	8631317	-	7978	MYH10	4628	myosin heavy chain 10, transcript variant X2		mRNA	Detected	Detected	Detected	Detected	Detected	Detected	12.66	10.9026	11.7139	13.0274	14.2741	15.1806
hsa_gmr081243	0.0343559	-5.34418	-2.41797	down	11.6445	14.0624	GCTGATGGCAACTCTCCGAAACACCAACCCTAACTTTGTTCGTTGTATCATTCCAAATCA	XM_011523878.2_2498_119	XM_011523878.2	mRNA	17	8474212	8631369	-	8033	MYH10	4628	myosin heavy chain 10, transcript variant X1		mRNA	Detected	Detected	Detected	Detected	Detected	Detected	12.5578	10.852	11.5237	13.0208	14.125	15.0416
hsa_gmr081242	0.0337171	-5.40848	-2.43522	down	11.6526	14.0878	GCTGATGGCAACTCTCCGAAACACCAACCCTAACTTTGTTCGTTGTATCATTCCAAATCA	XM_011523875.2_2509_119	XM_011523875.2	mRNA	17	8474212	8631317	-	8044	MYH10	4628	myosin heavy chain 10, transcript variant X10		mRNA	Detected	Detected	Detected	Detected	Detected	Detected	12.5502	10.855	11.5525	13.0416	14.1432	15.0787
hsa_gmr081245	0.0412639	-5.16618	-2.3691	down	11.7852	14.1543	GCTGATGGCAACTCTCCGAAACACCAACCCTAACTTTGTTCGTTGTATCATTCCAAATCA	XM_011523880.2_2416_119	XM_011523880.2	mRNA	17	8474212	8631317	-	7951	MYH10	4628	myosin heavy chain 10, transcript variant X3		mRNA	Detected	Detected	Detected	Detected	Detected	Detected	12.6522	10.8927	11.8107	13.0536	14.2255	15.1838
hsa_gmr012766	0.0414049	-5.12319	-2.35704	down	11.7328	14.0898	GCTGATGGCAACTCTCCGAAACACCAACCCTAACTTTGTTCGTTGTATCATTCCAAATCA	NM_001256012.1_2220_119	NM_001256012.1	mRNA	17	8474205	8630761	-	7762	MYH10	4628	myosin heavy chain 10, transcript variant 1		mRNA	Detected	Detected	Detected	Detected	Detected	Detected	12.6159	10.8451	11.7373	13.0282	14.1026	15.1387
hsa_gmr012806	0.0394722	-5.00958	-2.32469	down	11.7737	14.0984	GCTGATGGCAACTCTCCGAAACACCAACCCTAACTTTGTTCGTTGTATCATTCCAAATCA	NM_001256095.1_2154_119	NM_001256095.1	mRNA	17	8474205	8630761	-	7696	MYH10	4628	myosin heavy chain 10, transcript variant 3		mRNA	Detected	Detected	Detected	Detected	Detected	Detected	12.5954	10.8383	11.8873	13.0231	14.2641	15.0079
hsa_gmr035136	0.0363685	-5.24362	-2.39056	down	11.6968	14.0874	GCTGATGGCAACTCTCCGAAACACCAACCCTAACTTTGTTCGTTGTATCATTCCAAATCA	NM_005964.3_2127_119	NM_005964.3	mRNA	17	8474205	8630761	-	7669	MYH10	4628	myosin heavy chain 10, transcript variant 2		mRNA	Detected	Detected	Detected	Detected	Detected	Detected	12.6034	10.8722	11.6149	13.0205	14.1956	15.0461
hsa_gmr109937	0.0369841	-5.21783	-2.38345	down	11.7536	14.1371	GCTGATGGCAACTCTCCGAAACACCAACCCTAACTTTGTTCGTTGTATCATTCCAAATCA	XM_017024677.2_2121_119	XM_017024677.2	mRNA	17	8474212	8630725	-	7656	MYH10	4628	myosin heavy chain 10, transcript variant X4		mRNA	Detected	Detected	Detected	Detected	Detected	Detected	12.5596	10.8753	11.826	13.0314	14.2799	15.1
hsa_gmr109938	0.0354148	-5.29919	-2.40577	down	11.6616	14.0674	GCTGATGGCAACTCTCCGAAACACCAACCCTAACTTTGTTCGTTGTATCATTCCAAATCA	XM_017024678.1_2194_119	XM_017024678.1	mRNA	17	8474212	8630724	-	7729	MYH10	4628	myosin heavy chain 10, transcript variant X5		mRNA	Detected	Detected	Detected	Detected	Detected	Detected	12.5881	10.845	11.5517	13.0191	14.1588	15.0241
hsa_gmr109939	0.0374206	-5.37671	-2.42672	down	11.6293	14.056	GCTGATGGCAACTCTCCGAAACACCAACCCTAACTTTGTTCGTTGTATCATTCCAAATCA	XM_017024679.1_2235_119	XM_017024679.1	mRNA	17	8474212	8630059	-	7770	MYH10	4628	myosin heavy chain 10, transcript variant X6		mRNA	Detected	Detected	Detected	Detected	Detected	Detected	12.573	10.7908	11.5242	12.9843	14.1283	15.0556
hsa_gmr109940	0.0349083	-5.21091	-2.38153	down	11.6171	13.9986	GCTGATGGCAACTCTCCGAAACACCAACCCTAACTTTGTTCGTTGTATCATTCCAAATCA	XM_017024680.1_2543_119	XM_017024680.1	mRNA	17	8474212	8631343	-	8078	MYH10	4628	myosin heavy chain 10, transcript variant X7		mRNA	Detected	Detected	Detected	Detected	Detected	Detected	12.4457	10.777	11.6285	12.9511	14.0657	14.979
hsa_gmr109941	0.0375433	-5.1218	-2.35665	down	11.6883	14.045	GCTGATGGCAACTCTCCGAAACACCAACCCTAACTTTGTTCGTTGTATCATTCCAAATCA	XM_017024681.1_2164_119	XM_017024681.1	mRNA	17	8474212	8630724	-	7699	MYH10	4628	myosin heavy chain 10, transcript variant X8		mRNA	Detected	Detected	Detected	Detected	Detected	Detected	12.59	10.8172	11.6577	12.9945	14.1682	14.9723
hsa_gmr109942	0.035813	-5.23671	-2.38866	down	11.7119	14.1006	GCTGATGGCAACTCTCCGAAACACCAACCCTAACTTTGTTCGTTGTATCATTCCAAATCA	XM_017024682.1_2139_119	XM_017024682.1	mRNA	17	8474212	8629758	-	7674	MYH10	4628	myosin heavy chain 10, transcript variant X9		mRNA	Detected	Detected	Detected	Detected	Detected	Detected	12.5798	10.8769	11.679	13.038	14.19	15.0737
hsa_bmr083507	0.0119555	4.15619	2.05526	up	3.70775	1.65248	AACAATGAAGACACACCCAGTTGCATTACAAAGGAGAGGTGTGTAAGGTCATAGTGGGAG	XM_011528947.2_842_183	XM_011528947.2	mRNA	20	34983356	35002437	+	6640	MYH7B	57644	myosin heavy chain 7B, transcript variant X4		mRNA	Detected	Detected	Detected	Not Detected	Not Detected	Not Detected	3.26286	3.64574	4.21465	1.62783	2.32311	1.00651
hsa_gmr084253	0.0474066	-3.4589	-1.79031	down	2.85626	4.64657	AATCAGAGAAGTTGCGGAATGAACTCCGGCAGAACACAGATCTGCTAGAAAGCAAGATTG	XM_011530459.2_4627_235	XM_011530459.2	mRNA	22	25753887	26030644	+	8287	MYO18B	84700	myosin XVIIIB, transcript variant X4		mRNA	Detected	Not Detected	Not Detected	Detected	Detected	Detected	3.43814	1.75201	3.37864	4.09202	4.68796	5.15974
hsa_gmr084254	0.0431712	-3.26998	-1.70928	down	2.89963	4.60891	AATCAGAGAAGTTGCGGAATGAACTCCGGCAGAACACAGATCTGCTAGAAAGCAAGATTG	XM_011530460.2_4500_235	XM_011530460.2	mRNA	22	25761138	26030644	+	8160	MYO18B	84700	myosin XVIIIB, transcript variant X6		mRNA	Detected	Detected	Not Detected	Detected	Detected	Detected	3.42906	2.98604	2.28378	3.73706	4.69386	5.39581
hsa_gmr113037	0.0275696	-6.34028	-2.66455	down	2.15222	4.81677	AATCAGAGAAGTTGCGGAATGAACTCCGGCAGAACACAGATCTGCTAGAAAGCAAGATTG	XM_017029015.1_4527_235	XM_017029015.1	mRNA	22	25742134	26030644	+	8184	MYO18B	84700	myosin XVIIIB, transcript variant X9		mRNA	Not Detected	Detected	Not Detected	Detected	Detected	Detected	2.35906	3.07905	1.01855	4.06199	4.61594	5.77237
hsa_gmr113038	0.00745908	-4.5347	-2.18101	down	2.70149	4.8825	AATCAGAGAAGTTGCGGAATGAACTCCGGCAGAACACAGATCTGCTAGAAAGCAAGATTG	XM_017029016.1_1780_235	XM_017029016.1	mRNA	22	25785452	26030644	+	5440	MYO18B	84700	myosin XVIIIB, transcript variant X12		mRNA	Not Detected	Not Detected	Not Detected	Detected	Detected	Detected	3.16387	2.16836	2.77225	4.76713	4.38524	5.49514
hsa_gmr020863	0.0178785	-5.38971	-2.43021	down	2.3159	4.74611	AATCAGAGAAGTTGCGGAATGAACTCCGGCAGAACACAGATCTGCTAGAAAGCAAGATTG	NM_001318245.1_4520_235	NM_001318245.1	mRNA	22	25742144	26031041	+	8577	MYO18B	84700	myosin XVIIIB, transcript variant 1		mRNA	Not Detected	Not Detected	Not Detected	Detected	Detected	Detected	2.92119	1.20985	2.81666	4.28926	4.65575	5.29332
hsa_gmr084252	0.0495098	-3.31642	-1.72962	down	3.0511	4.78072	AATCAGAGAAGTTGCGGAATGAACTCCGGCAGAACACAGATCTGCTAGAAAGCAAGATTG	XM_011530458.2_4656_235	XM_011530458.2	mRNA	22	25742134	26030644	+	8316	MYO18B	84700	myosin XVIIIB, transcript variant X1		mRNA	Detected	Detected	Not Detected	Detected	Detected	Detected	3.52879	3.09907	2.52543	3.75505	4.95622	5.6309
hsa_gmr113039	0.0305731	-6.55165	-2.71186	down	2.10438	4.81624	AATCAGAGAAGTTGCGGAATGAACTCCGGCAGAACACAGATCTGCTAGAAAGCAAGATTG	XM_017029017.1_4381_235	XM_017029017.1	mRNA	22	25742135	26030644	+	8041	MYO18B	84700	myosin XVIIIB, transcript variant X13		mRNA	Not Detected	Not Detected	Not Detected	Detected	Detected	Detected	2.96997	2.36046	0.982709	4.02649	4.46975	5.95248
hsa_gmr088465	0.0170884	-4.69469	-2.23103	down	5.48052	7.71155	CATGTTCCATTTCCGTGTAGCTGCACCGGATTTAGCTGACTGTTCAACTGATCCTTATTT	XM_011539055.1_2281_148	XM_011539055.1	mRNA	12	69878810	69958724	+	2589	MYRFL	196446	myelin regulatory factor like, transcript variant X6		mRNA	Detected	Detected	Detected	Detected	Detected	Detected	6.36995	5.2141	4.85752	7.46144	8.37911	7.29411
hsa_gmr075908	0.0489568	-2.62415	-1.39185	down	3.61877	5.01062	GTTGCTGAGTCGTCTATATGCCTGGTACTTCTCACAATCTTTCATACATAGAATTGTGCC	XM_011512613.2_5095_140	XM_011512613.2	mRNA	3	174863816	175810548	+	9965	NAALADL2	254827	N-acetylated alpha-linked acidic dipeptidase like 2, transcript variant X2		mRNA	Detected	Detected	Not Detected	Detected	Detected	Detected	3.71345	3.39167	3.75119	4.1776	4.99893	5.85533
hsa_gmr070996	0.0124424	-2.07741	-1.05479	down	3.71051	4.7653	GTTGCTGAGTCGTCTATATGCCTGGTACTTCTCACAATCTTTCATACATAGAATTGTGCC	XM_006713560.3_5033_140	XM_006713560.3	mRNA	3	174440995	175810548	+	9903	NAALADL2	254827	N-acetylated alpha-linked acidic dipeptidase like 2, transcript variant X12		mRNA	Detected	Detected	Not Detected	Detected	Detected	Detected	3.90542	3.72479	3.50133	4.34426	4.90602	5.04563
hsa_gmr096418	0.0404159	-2.30224	-1.20304	down	3.40682	4.60986	GTTGCTGAGTCGTCTATATGCCTGGTACTTCTCACAATCTTTCATACATAGAATTGTGCC	XM_017006073.2_5278_140	XM_017006073.2	mRNA	3	174523413	175810548	+	10148	NAALADL2	254827	N-acetylated alpha-linked acidic dipeptidase like 2, transcript variant X6		mRNA	Detected	Detected	Not Detected	Detected	Detected	Detected	3.91675	3.28321	3.02052	4.01299	4.99097	4.82563
hsa_gmr096425	0.0396547	-2.06715	-1.04765	down	3.64478	4.69242	GTTGCTGAGTCGTCTATATGCCTGGTACTTCTCACAATCTTTCATACATAGAATTGTGCC	XM_017006080.2_7425_140	XM_017006080.2	mRNA	3	174438534	175810548	+	12295	NAALADL2	254827	N-acetylated alpha-linked acidic dipeptidase like 2, transcript variant X14		mRNA	Detected	Detected	Detected	Detected	Detected	Detected	3.48501	3.31611	4.13322	4.36296	5.16797	4.54634
hsa_gmr117053	0.0316498	-2.27819	-1.18789	down	5.12491	6.3128	ATGTTGCGGATTCCACGGCCACTGATTATGATCCGAGCATTCCGGATTTATTTCCGATTT	XM_024449336.1_549_111	XM_024449336.1	mRNA	13	101053774	101417206	-	6954	NALCN	259232	sodium leak channel, non-selective, transcript variant X5		mRNA	Detected	Detected	Detected	Detected	Detected	Detected	5.63136	4.91293	4.83043	5.7872	6.53319	6.618
hsa_gmr106979	0.0349257	-3.08698	-1.6262	down	4.46544	6.09164	CCCAGATCTTTATCATTCACAATTCACGTACTTTCAGGTTCTCCGAGTAGTTCGGCTGAT	XM_017020537.1_727_122	XM_017020537.1	mRNA	13	101054469	101304156	-	5373	NALCN	259232	sodium leak channel, non-selective, transcript variant X4		mRNA	Detected	Detected	Detected	Detected	Detected	Detected	5.06056	3.89571	4.44005	5.31819	6.34614	6.61058
hsa_gmr079910	0.0429072	-2.69477	-1.43016	down	4.95773	6.38789	ATGTTGCGGATTCCACGGCCACTGATTATGATCCGAGCATTCCGGATTTATTTCCGATTT	XM_011521069.2_549_111	XM_011521069.2	mRNA	13	101054469	101417206	-	6085	NALCN	259232	sodium leak channel, non-selective, transcript variant X2		mRNA	Detected	Detected	Detected	Detected	Detected	Detected	5.63217	4.42994	4.81108	5.75745	6.50247	6.90375
hsa_gmr079909	0.0401356	-2.31665	-1.21204	down	5.12185	6.33389	ATGTTGCGGATTCCACGGCCACTGATTATGATCCGAGCATTCCGGATTTATTTCCGATTT	XM_011521067.2_549_111	XM_011521067.2	mRNA	13	101053774	101417206	-	6867	NALCN	259232	sodium leak channel, non-selective, transcript variant X1		mRNA	Detected	Detected	Detected	Detected	Detected	Detected	5.6335	4.78173	4.95032	5.77385	6.38456	6.84326
hsa_gmr106978	0.0444095	-2.55439	-1.35298	down	4.64722	6.0002	CCCAGATCTTTATCATTCACAATTCACGTACTTTCAGGTTCTCCGAGTAGTTCGGCTGAT	XM_017020536.2_1341_122	XM_017020536.2	mRNA	13	101054469	101348075	-	5987	NALCN	259232	sodium leak channel, non-selective, transcript variant X3		mRNA	Detected	Detected	Detected	Detected	Detected	Detected	5.3565	4.24603	4.33913	5.40831	6.17897	6.41333
hsa_gmr070638	0.0308078	2.12392	1.08673	up	4.6682	3.58147	ATTGAGCAGAACATAAACAACCTCAATGTCTCCGAAGCAGATCGGAAGTGTGAGATTGAT	XM_006712388.4_730_160	XM_006712388.4	mRNA	2	96335766	96374603	+	3449	NCAPH	23397	non-SMC condensin I complex subunit H, transcript variant X2		mRNA	Detected	Detected	Detected	Detected	Detected	Not Detected	4.38408	4.62867	4.99185	4.0776	3.56437	3.10244
hsa_gmr075271	0.044375	-1.81484	-0.859839	down	3.37792	4.23775	CAGGCCAAGTGCAATGCTTACAATATAAGTGACGTCTGTTATAAACGGGATTGGTATGAC	XM_011511227.2_4036_137	XM_011511227.2	mRNA	2	151485334	151734474	-	21820	NEB	4703	nebulin, transcript variant X36		mRNA	Detected	Detected	Not Detected	Detected	Detected	Detected	3.55685	2.94481	3.63208	3.83505	4.47167	4.40654
hsa_gmr096463	0.0441696	-1.93105	-0.949383	down	7.88643	8.83582	GGACATCCGATACTCTTTCATATTAGACATACAGTATGCTCCTGAAGTTTCGGTAACAGG	XM_017006125.1_947_154	XM_017006125.1	mRNA	3	111072168	111137549	+	5167	NECTIN3	25945	nectin cell adhesion molecule 3, transcript variant X5		mRNA	Detected	Detected	Detected	Detected	Detected	Detected	8.46653	7.72287	7.46991	8.64661	9.09338	8.76746
hsa_gmi138091	0.0394525	-1.72679	-0.788094	down	7.99497	8.78307	GGACATCCGATACTCTTTCATATTAGACATACAGTATGCTCCTGAAGTTTCGGTAACAGG	XR_002959508.1_1045_154	XR_002959508.1	misc_RNA	3	111074895	111193492	+	2772	NECTIN3	25945	nectin cell adhesion molecule 3, transcript variant X7		mRNA	Detected	Detected	Detected	Detected	Detected	Detected	8.41328	7.78058	7.79107	8.66426	9.0944	8.59055
hsa_bmr047366	0.0177939	-4.32623	-2.11311	down	5.9701	8.08322	GATTTGTCAGAAAGGGCACAAAGTCCTATCACCTAATATTACAAGAGTTGGTAAGCGCTC	NM_173808.2_2167_143	NM_173808.2	mRNA	1	71402942	72282594	-	5669	NEGR1	257194	neuronal growth regulator 1		mRNA	Detected	Detected	Detected	Detected	Detected	Detected	6.75773	5.62714	5.52544	7.38162	8.20741	8.66062
hsa_gmr116630	0.0125986	1.50154	0.586441	up	5.26089	4.67445	AATGGCATGATATATGGACACGGATACAGATCCGAGTAAATAGTTCCAGATTGGTTCGAG	XM_024448900.1_433_117	XM_024448900.1	mRNA	12	57055643	57087312	-	5781	NEMP1	23306	nuclear envelope integral membrane protein 1, transcript variant X3		mRNA	Detected	Detected	Detected	Detected	Detected	Detected	4.99091	5.36846	5.42331	4.69101	4.67334	4.659
hsa_gmr087970	0.0205194	1.54092	0.623796	up	5.45047	4.82668	AATGGCATGATATATGGACACGGATACAGATCCGAGTAAATAGTTCCAGATTGGTTCGAG	XM_011538058.3_947_117	XM_011538058.3	mRNA	12	57055643	57088664	-	6076	NEMP1	23306	nuclear envelope integral membrane protein 1, transcript variant X4		mRNA	Detected	Detected	Detected	Detected	Detected	Detected	5.29641	5.32646	5.72855	4.87621	4.64568	4.95815
hsa_gmr091503	0.0424222	-3.2705	-1.70951	down	7.62139	9.3309	TGATCCTTATAGATCTCTATCTAATTCAAGCACCGCTACGGGTACCACAGTCATTGAATG	XM_011545528.2_2757_121	XM_011545528.2	mRNA	X	17719422	17735994	+	8373	NHS	4810	NHS actin remodeling regulator, transcript variant X1		mRNA	Detected	Detected	Detected	Detected	Detected	Detected	8.34645	7.53696	6.98076	8.48249	9.81329	9.69693
hsa_gmr006319	0.0485859	-3.06325	-1.61506	down	7.71711	9.33217	TGATCCTTATAGATCTCTATCTAATTCAAGCACCGCTACGGGTACCACAGTCATTGAATG	NM_001136024.3_2613_121	NM_001136024.3	mRNA	X	17635293	17735994	+	8229	NHS	4810	NHS actin remodeling regulator, transcript variant 2		mRNA	Detected	Detected	Detected	Detected	Detected	Detected	8.29661	7.73488	7.11983	8.42113	9.9488	9.62658
hsa_gmr018159	0.0424525	-2.90156	-1.53683	down	7.77912	9.31595	TGATCCTTATAGATCTCTATCTAATTCAAGCACCGCTACGGGTACCACAGTCATTGAATG	NM_001291867.1_3208_121	NM_001291867.1	mRNA	X	17375420	17735994	+	8824	NHS	4810	NHS actin remodeling regulator, transcript variant 3		mRNA	Detected	Detected	Detected	Detected	Detected	Detected	8.37515	7.68572	7.2765	8.49197	9.78337	9.67252
hsa_gmr048748	0.0490603	-3.27614	-1.712	down	7.62192	9.33392	TGATCCTTATAGATCTCTATCTAATTCAAGCACCGCTACGGGTACCACAGTCATTGAATG	NM_198270.3_3145_121	NM_198270.3	mRNA	X	17375420	17735994	+	8761	NHS	4810	NHS actin remodeling regulator, transcript variant 1		mRNA	Detected	Detected	Detected	Detected	Detected	Detected	8.31631	7.65594	6.89351	8.42617	9.81154	9.76406
hsa_gmr037869	0.029792	-6.71444	-2.74727	down	2.25034	4.99761	GCAATGTGATCGTCATCACAGTCAACTATCGACTTGGAGTACTCGGTTTCTTGAGTACAG	NM_014932.3_1030_117	NM_014932.3	mRNA	3	173398448	174283349	+	4947	NLGN1	22871	neuroligin 1		mRNA	Not Detected	Not Detected	Not Detected	Detected	Detected	Detected	3.02293	1.04811	2.67999	3.97283	5.09555	5.92446
hsa_gmr076596	0.0323354	-2.55039	-1.35072	down	6.44326	7.79398	AACCGAATTGTAGAGCATACAAACAGCTCTCCCTGCAAATCATCAGGTGGCCTAGAAGAA	XM_011514048.3_708_199	XM_011514048.3	mRNA	5	32690840	32786773	+	1379	NPR3	4883	natriuretic peptide receptor 3, transcript variant X4		mRNA	Detected	Detected	Detected	Detected	Detected	Detected	7.07265	6.36987	5.88726	7.35488	7.8446	8.18246
hsa_gmr000809	0.021993	-4.73912	-2.24462	down	2.36241	4.60703	TTTACTGGGTATCTGCTTTGCACCCAGTAGTCTGCAACATGAGTTTAAACTCAGGTTACT	NM_000908.3_3430_145	NM_000908.3	mRNA	5	32711332	32791724	+	7447	NPR3	4883	natriuretic peptide receptor 3, transcript variant 2		mRNA	Not Detected	Not Detected	Not Detected	Detected	Detected	Detected	2.39545	1.28064	3.41113	4.55332	4.69693	4.57083
hsa_gmr076598	0.0419136	-2.41075	-1.26948	down	3.19568	4.46516	CGCGAATCAATGAGATCAAATGCGAGGGAGATGCACCGTCAATTACAAACACTTGGACAA	XM_011514050.2_1_159	XM_011514050.2	mRNA	5	32711322	32716830	+	1671	NPR3	4883	natriuretic peptide receptor 3, transcript variant X6		mRNA	Detected	Detected	Not Detected	Detected	Detected	Detected	3.45333	3.02163	3.11208	3.8055	5.21554	4.37445
hsa_gmr011316	0.0205647	-5.88023	-2.55587	down	1.87156	4.42743	TTTACTGGGTATCTGCTTTGCACCCAGTAGTCTGCAACATGAGTTTAAACTCAGGTTACT	NM_001204376.1_2363_145	NM_001204376.1	mRNA	5	32710637	32791724	+	6380	NPR3	4883	natriuretic peptide receptor 3, transcript variant 3		mRNA	Not Detected	Not Detected	Not Detected	Detected	Detected	Detected	2.93956	1.64595	1.02916	3.6392	4.8802	4.7629
hsa_gmr076595	0.0201228	-2.11764	-1.08246	down	6.60442	7.68688	AACCGAATTGTAGAGCATACAAACAGCTCTCCCTGCAAATCATCAGGTGGCCTAGAAGAA	XM_011514047.2_725_199	XM_011514047.2	mRNA	5	32689076	32786773	+	1396	NPR3	4883	natriuretic peptide receptor 3, transcript variant X3		mRNA	Detected	Detected	Detected	Detected	Detected	Detected	7.06474	6.31605	6.43248	7.35644	7.76774	7.93645
hsa_gmr076597	0.0217566	-2.35847	-1.23785	down	6.54446	7.78231	AACCGAATTGTAGAGCATACAAACAGCTCTCCCTGCAAATCATCAGGTGGCCTAGAAGAA	XM_011514049.3_788_199	XM_011514049.3	mRNA	5	32691033	32786773	+	1459	NPR3	4883	natriuretic peptide receptor 3, transcript variant X5		mRNA	Detected	Detected	Detected	Detected	Detected	Detected	7.08048	6.44517	6.10772	7.44695	7.82118	8.07879
hsa_gmr064255	0.0178934	-2.07509	-1.05317	down	6.695	7.74817	AACCGAATTGTAGAGCATACAAACAGCTCTCCCTGCAAATCATCAGGTGGCCTAGAAGAA	XM_005248309.2_1220_199	XM_005248309.2	mRNA	5	32710178	32786773	+	1891	NPR3	4883	natriuretic peptide receptor 3, transcript variant X2		mRNA	Detected	Detected	Detected	Detected	Detected	Detected	7.00744	6.43991	6.63765	7.33941	7.838	8.06711
hsa_gmr011315	0.0284606	-5.86268	-2.55156	down	1.85674	4.4083	TTTACTGGGTATCTGCTTTGCACCCAGTAGTCTGCAACATGAGTTTAAACTCAGGTTACT	NM_001204375.1_3433_145	NM_001204375.1	mRNA	5	32711332	32791724	+	7450	NPR3	4883	natriuretic peptide receptor 3, transcript variant 1		mRNA	Not Detected	Not Detected	Not Detected	Detected	Detected	Detected	2.92789	1.59327	1.04905	3.39204	4.75219	5.08067
hsa_gmr085014	0.0302568	-3.27499	-1.71149	down	4.06596	5.77745	CTTGATGCGTACAAAGACAAATACGTGTGCTTTGATCAATTTCCATCGGACTCTCATAGG	XM_011532010.3_1182_133	XM_011532010.3	mRNA	4	163324042	163331166	-	3034	NPY1R	4886	neuropeptide Y receptor Y1, transcript variant X2		mRNA	Detected	Detected	Detected	Detected	Detected	Detected	4.08587	3.5404	4.57161	5.06759	6.54287	5.72189
hsa_gmr063374	0.0416441	2.21398	1.14664	up	4.98746	3.84082	TCACCTCTAATACTCATCCACATGAAGGGTACACATTAGGTAAGCTGGGCGTTGACTCAT	XM_005245062.3_4104_93	XM_005245062.3	mRNA	1	200042424	200177415	+	5204	NR5A2	2494	nuclear receptor subfamily 5 group A member 2, transcript variant X5		mRNA	Detected	Detected	Detected	Detected	Detected	Not Detected	5.58835	4.80633	4.56771	4.2998	3.69977	3.5229
hsa_gmr074298	0.0470619	3.85566	1.94698	up	4.89864	2.95166	TCACCTCTAATACTCATCCACATGAAGGGTACACATTAGGTAAGCTGGGCGTTGACTCAT	XM_011509382.1_4427_93	XM_011509382.1	mRNA	1	200027710	200177415	+	5527	NR5A2	2494	nuclear receptor subfamily 5 group A member 2, transcript variant X4		mRNA	Detected	Detected	Detected	Detected	Not Detected	Not Detected	5.31284	4.86227	4.5208	4.21465	2.56479	2.07554
hsa_gmr074297	0.0347896	3.15919	1.65955	up	4.95844	3.29889	TCACCTCTAATACTCATCCACATGAAGGGTACACATTAGGTAAGCTGGGCGTTGACTCAT	XM_011509381.3_5430_93	XM_011509381.3	mRNA	1	200037010	200177415	+	6530	NR5A2	2494	nuclear receptor subfamily 5 group A member 2, transcript variant X3		mRNA	Detected	Detected	Detected	Detected	Not Detected	Not Detected	5.43367	4.66872	4.77294	4.16623	2.54778	3.18266
hsa_gmr074296	0.0277854	3.39261	1.76239	up	5.07456	3.31217	TCACCTCTAATACTCATCCACATGAAGGGTACACATTAGGTAAGCTGGGCGTTGACTCAT	XM_011509380.1_4565_93	XM_011509380.1	mRNA	1	200027710	200177415	+	5665	NR5A2	2494	nuclear receptor subfamily 5 group A member 2, transcript variant X1		mRNA	Detected	Detected	Detected	Detected	Not Detected	Not Detected	5.68109	4.89044	4.65215	4.14692	2.84078	2.9488
hsa_gmr033200	0.0462334	2.20966	1.14383	up	5.00197	3.85814	TCACCTCTAATACTCATCCACATGAAGGGTACACATTAGGTAAGCTGGGCGTTGACTCAT	NM_003822.4_3839_93	NM_003822.4	mRNA	1	200027602	200177424	+	4948	NR5A2	2494	nuclear receptor subfamily 5 group A member 2, transcript variant 2		mRNA	Detected	Detected	Detected	Detected	Detected	Not Detected	5.40135	4.84411	4.76044	4.44934	3.24864	3.87645
hsa_gmr014524	0.0125194	3.18538	1.67147	up	5.14577	3.4743	TCACCTCTAATACTCATCCACATGAAGGGTACACATTAGGTAAGCTGGGCGTTGACTCAT	NM_001276464.1_3670_93	NM_001276464.1	mRNA	1	200042825	200177424	+	4779	NR5A2	2494	nuclear receptor subfamily 5 group A member 2, transcript variant 3		mRNA	Detected	Detected	Detected	Detected	Detected	Not Detected	5.54464	5.19599	4.69668	4.07233	3.14774	3.20285
hsa_gmr077709	0.0329095	2.07287	1.05163	up	3.68523	2.63359	TTGACAGAGTACACCTTAAAGTATCAGCCAATTAACAGCACACATGAATTAGGCCCTCTG	XM_011516262.2_3360_180	XM_011516262.2	mRNA	7	108147649	108456385	-	6614	NRCAM	4897	neuronal cell adhesion molecule, transcript variant X13		mRNA	Detected	Detected	Detected	Not Detected	Not Detected	Not Detected	3.33861	3.39192	4.32514	2.55088	2.56961	2.78029
hsa_gmr114684	0.000408513	2.36135	1.23961	up	3.91622	2.67661	TTGACAGAGTACACCTTAAAGTATCAGCCAATTAACAGCACACATGAATTAGGCCCTCTG	XM_024446781.1_3387_180	XM_024446781.1	mRNA	7	108147649	108456385	-	6364	NRCAM	4897	neuronal cell adhesion molecule, transcript variant X45		mRNA	Detected	Detected	Detected	Not Detected	Not Detected	Not Detected	3.93457	3.74926	4.06482	2.74688	2.54018	2.74277
hsa_gmr087669	0.0281728	-2.61036	-1.38425	down	5.39143	6.77568	ATGTCTACTACTGTCATGGAAACCACTACTACAATGGCGACTACCACAACCCGTAAGAAT	XM_011537373.1_4884_181	XM_011537373.1	mRNA	14	78170373	79864424	+	7806	NRXN3	9369	neurexin 3, transcript variant X31		mRNA	Detected	Detected	Detected	Detected	Detected	Detected	5.01268	5.45519	5.70643	6.08153	7.27407	6.97145
hsa_gmi136428	0.0154564	-4.23105	-2.08101	down	3.03407	5.11509	GAATCCAAGGACTTTAGACCTAACAAAGTCTCCGAAACTAGTAGGACTACTACCACATCT	XR_002957572.1_5777_157	XR_002957572.1	misc_RNA	14	78170373	79864424	+	8801	NRXN3	9369	neurexin 3, transcript variant X43		mRNA	Not Detected	Not Detected	Not Detected	Detected	Detected	Detected	2.94627	2.65319	3.50276	4.49369	5.98761	4.86397
hsa_gmr107896	0.0288167	-3.53884	-1.82328	down	3.40461	5.22789	GAATCCAAGGACTTTAGACCTAACAAAGTCTCCGAAACTAGTAGGACTACTACCACATCT	XM_017021800.1_5103_157	XM_017021800.1	mRNA	14	78170373	79864424	+	8127	NRXN3	9369	neurexin 3, transcript variant X22		mRNA	Detected	Detected	Not Detected	Detected	Detected	Detected	4.00278	3.20582	3.00524	4.69329	6.12832	4.86207
hsa_gmr107897	0.0298398	-3.53281	-1.82081	down	3.23889	5.05971	GAATCCAAGGACTTTAGACCTAACAAAGTCTCCGAAACTAGTAGGACTACTACCACATCT	XM_017021801.1_5076_157	XM_017021801.1	mRNA	14	78170373	79864424	+	8100	NRXN3	9369	neurexin 3, transcript variant X23		mRNA	Detected	Not Detected	Not Detected	Detected	Detected	Detected	3.33372	2.52492	3.85804	4.6977	5.84249	4.63892
hsa_gmr107898	0.0220649	-7.22442	-2.85288	down	2.40533	5.25821	GAATCCAAGGACTTTAGACCTAACAAAGTCTCCGAAACTAGTAGGACTACTACCACATCT	XM_017021802.2_5067_157	XM_017021802.2	mRNA	14	78170373	79864424	+	8091	NRXN3	9369	neurexin 3, transcript variant X24		mRNA	Not Detected	Detected	Not Detected	Detected	Detected	Detected	1.36	3.62498	2.231	4.67681	6.0867	5.01113
hsa_gmr087668	0.0134958	-2.74399	-1.45628	down	5.31078	6.76706	ATGTCTACTACTGTCATGGAAACCACTACTACAATGGCGACTACCACAACCCGTAAGAAT	XM_011537372.1_4974_181	XM_011537372.1	mRNA	14	78170373	79864424	+	7896	NRXN3	9369	neurexin 3, transcript variant X26		mRNA	Detected	Detected	Detected	Detected	Detected	Detected	4.99297	5.38412	5.55525	6.24749	7.29518	6.7585
hsa_gmr107899	0.00516684	-3.6154	-1.85415	down	4.91156	6.76572	ATGTCTACTACTGTCATGGAAACCACTACTACAATGGCGACTACCACAACCCGTAAGAAT	XM_017021803.2_4950_181	XM_017021803.2	mRNA	14	78170373	79864424	+	7872	NRXN3	9369	neurexin 3, transcript variant X27		mRNA	Detected	Detected	Detected	Detected	Detected	Detected	4.74887	4.86635	5.11947	6.14145	7.16175	6.99395
hsa_gmr087667	0.0462433	-3.20875	-1.68201	down	5.13806	6.82006	ATGTCTACTACTGTCATGGAAACCACTACTACAATGGCGACTACCACAACCCGTAAGAAT	XM_011537371.1_4974_181	XM_011537371.1	mRNA	14	78170373	79864424	+	7905	NRXN3	9369	neurexin 3, transcript variant X25		mRNA	Detected	Detected	Detected	Detected	Detected	Detected	4.33632	5.45682	5.62103	5.97796	7.38898	7.09326
hsa_gmr087665	0.0275003	-3.99937	-1.99977	down	3.21245	5.21222	GAATCCAAGGACTTTAGACCTAACAAAGTCTCCGAAACTAGTAGGACTACTACCACATCT	XM_011537369.1_5193_157	XM_011537369.1	mRNA	14	78170373	79864424	+	8217	NRXN3	9369	neurexin 3, transcript variant X20		mRNA	Detected	Detected	Not Detected	Detected	Detected	Detected	3.7795	3.46383	2.39403	4.63625	6.01708	4.98335
hsa_gmr087663	0.0123038	-3.33401	-1.73726	down	3.49078	5.22804	GAATCCAAGGACTTTAGACCTAACAAAGTCTCCGAAACTAGTAGGACTACTACCACATCT	XM_011537367.1_5415_157	XM_011537367.1	mRNA	14	78170373	79864424	+	8439	NRXN3	9369	neurexin 3, transcript variant X15		mRNA	Not Detected	Detected	Not Detected	Detected	Detected	Detected	3.28299	3.59671	3.59264	4.71286	5.98605	4.98521
hsa_gmr087662	0.0215045	-3.27134	-1.70988	down	3.52238	5.23226	GAATCCAAGGACTTTAGACCTAACAAAGTCTCCGAAACTAGTAGGACTACTACCACATCT	XM_011537366.1_5481_157	XM_011537366.1	mRNA	14	78170373	79864424	+	8505	NRXN3	9369	neurexin 3, transcript variant X9		mRNA	Detected	Detected	Not Detected	Detected	Detected	Detected	3.99184	3.24391	3.33138	4.70249	6.02216	4.97212
hsa_gmr087659	0.0373494	-3.60307	-1.84923	down	3.47148	5.32071	GAATCCAAGGACTTTAGACCTAACAAAGTCTCCGAAACTAGTAGGACTACTACCACATCT	XM_011537363.1_5505_157	XM_011537363.1	mRNA	14	78170373	79864424	+	8529	NRXN3	9369	neurexin 3, transcript variant X1		mRNA	Detected	Not Detected	Not Detected	Detected	Detected	Detected	4.18021	2.54135	3.69287	4.79996	6.00296	5.1592
hsa_gmr107900	0.0214897	-3.10032	-1.63242	down	5.22785	6.86027	ATGTCTACTACTGTCATGGAAACCACTACTACAATGGCGACTACCACAACCCGTAAGAAT	XM_017021804.1_4947_181	XM_017021804.1	mRNA	14	78170373	79864424	+	7869	NRXN3	9369	neurexin 3, transcript variant X28		mRNA	Detected	Detected	Detected	Detected	Detected	Detected	4.82281	5.27287	5.58787	6.0955	7.33609	7.14921
hsa_gmr107901	0.0062566	-3.85435	-1.94649	down	4.85373	6.80021	ATGTCTACTACTGTCATGGAAACCACTACTACAATGGCGACTACCACAACCCGTAAGAAT	XM_017021805.1_4938_181	XM_017021805.1	mRNA	14	78170373	79864424	+	7860	NRXN3	9369	neurexin 3, transcript variant X29		mRNA	Detected	Detected	Detected	Detected	Detected	Detected	4.51133	5.29852	4.75133	6.28474	7.27894	6.83696
hsa_gmr107902	0.0121493	-3.0865	-1.62597	down	5.11385	6.73982	ATGTCTACTACTGTCATGGAAACCACTACTACAATGGCGACTACCACAACCCGTAAGAAT	XM_017021807.1_4884_181	XM_017021807.1	mRNA	14	78170373	79864424	+	7815	NRXN3	9369	neurexin 3, transcript variant X30		mRNA	Detected	Detected	Detected	Detected	Detected	Detected	4.98956	5.42043	4.93154	6.13223	7.30966	6.77756
hsa_gmr107895	0.0188314	-4.29685	-2.10328	down	3.28013	5.38341	GAATCCAAGGACTTTAGACCTAACAAAGTCTCCGAAACTAGTAGGACTACTACCACATCT	XM_017021799.2_5406_157	XM_017021799.2	mRNA	14	78170373	79862459	+	6465	NRXN3	9369	neurexin 3, transcript variant X16		mRNA	Detected	Detected	Not Detected	Detected	Detected	Detected	3.66207	3.15025	3.02808	4.42582	6.19412	5.53029
hsa_gmr107894	0.0187219	-3.12182	-1.64239	down	3.58546	5.22785	GAATCCAAGGACTTTAGACCTAACAAAGTCTCCGAAACTAGTAGGACTACTACCACATCT	XM_017021798.1_5442_157	XM_017021798.1	mRNA	14	78170373	79864424	+	8466	NRXN3	9369	neurexin 3, transcript variant X14		mRNA	Detected	Detected	Not Detected	Detected	Detected	Detected	3.91361	3.46123	3.38155	4.81392	6.02021	4.84942
hsa_gmr107887	0.0104764	-3.47162	-1.79561	down	3.41277	5.20838	GAATCCAAGGACTTTAGACCTAACAAAGTCTCCGAAACTAGTAGGACTACTACCACATCT	XM_017021790.1_5605_157	XM_017021790.1	mRNA	14	77980179	79864424	+	8629	NRXN3	9369	neurexin 3, transcript variant X3		mRNA	Detected	Detected	Not Detected	Detected	Detected	Detected	3.31671	3.63447	3.28713	4.57653	5.88795	5.16065
hsa_gmr107891	0.0265316	-2.9027	-1.5374	down	3.69525	5.23264	GAATCCAAGGACTTTAGACCTAACAAAGTCTCCGAAACTAGTAGGACTACTACCACATCT	XM_017021794.1_5469_157	XM_017021794.1	mRNA	14	78170373	79864424	+	8493	NRXN3	9369	neurexin 3, transcript variant X11		mRNA	Detected	Detected	Not Detected	Detected	Detected	Detected	3.8484	3.92413	3.31321	4.57807	5.97272	5.14714
hsa_gmi131123	0.0256968	-3.12824	-1.64535	down	3.67973	5.32508	GAATCCAAGGACTTTAGACCTAACAAAGTCTCCGAAACTAGTAGGACTACTACCACATCT	XR_001750608.1_6061_157	XR_001750608.1	misc_RNA	14	78170373	79864424	+	9085	NRXN3	9369	neurexin 3, transcript variant X41		mRNA	Detected	Detected	Detected	Detected	Detected	Detected	3.75921	3.059	4.22098	4.87359	5.97652	5.12515
hsa_gmi131122	0.0237947	-3.91745	-1.96992	down	3.29247	5.26239	GAATCCAAGGACTTTAGACCTAACAAAGTCTCCGAAACTAGTAGGACTACTACCACATCT	XR_001750607.1_6085_157	XR_001750607.1	misc_RNA	14	78170373	79864424	+	9109	NRXN3	9369	neurexin 3, transcript variant X40		mRNA	Detected	Detected	Not Detected	Detected	Detected	Detected	3.46524	3.73955	2.67262	4.65303	6.14862	4.98551
hsa_gmi146907	0.0468713	-5.18799	-2.37517	down	2.38674	4.76192	TGTGAGCCGAGTACAGATAAGAGTCTTTCCACTTCAATCTTCGAAGGTGGCTACAAAGCA	XR_943563.2_4720_174	XR_943563.2	misc_RNA	14	78170373	79861417	+	4812	NRXN3	9369	neurexin 3, transcript variant X46		mRNA	Detected	Detected	Not Detected	Detected	Detected	Detected	3.35555	2.85237	0.952313	4.25428	5.56226	4.46921
hsa_gmi131121	0.018093	-3.67673	-1.87842	down	3.51705	5.39547	GAATCCAAGGACTTTAGACCTAACAAAGTCTCCGAAACTAGTAGGACTACTACCACATCT	XR_001750606.1_6094_157	XR_001750606.1	misc_RNA	14	78170373	79864424	+	9118	NRXN3	9369	neurexin 3, transcript variant X39		mRNA	Detected	Detected	Not Detected	Detected	Detected	Detected	3.31608	4.20191	3.03317	4.9096	6.03881	5.23801
hsa_gmi131120	0.0146144	-3.70404	-1.8891	down	3.53713	5.42623	GAATCCAAGGACTTTAGACCTAACAAAGTCTCCGAAACTAGTAGGACTACTACCACATCT	XR_001750605.1_6124_157	XR_001750605.1	misc_RNA	14	78170373	79864424	+	9148	NRXN3	9369	neurexin 3, transcript variant X38		mRNA	Detected	Detected	Not Detected	Detected	Detected	Detected	3.2437	3.62724	3.74044	4.6957	6.19491	5.38807
hsa_gmi131119	0.007042	-3.88054	-1.95626	down	3.35425	5.31051	GAATCCAAGGACTTTAGACCTAACAAAGTCTCCGAAACTAGTAGGACTACTACCACATCT	XR_001750604.1_6133_157	XR_001750604.1	misc_RNA	14	78170373	79864424	+	9157	NRXN3	9369	neurexin 3, transcript variant X37		mRNA	Detected	Detected	Not Detected	Detected	Detected	Detected	3.19383	3.40553	3.4634	4.68449	5.98331	5.26373
hsa_gmi131118	0.00116223	-4.6101	-2.2048	down	3.22868	5.43347	GAATCCAAGGACTTTAGACCTAACAAAGTCTCCGAAACTAGTAGGACTACTACCACATCT	XR_001750603.1_6139_157	XR_001750603.1	misc_RNA	14	78170373	79864424	+	9163	NRXN3	9369	neurexin 3, transcript variant X36		mRNA	Not Detected	Detected	Not Detected	Detected	Detected	Detected	3.33426	3.18209	3.16968	5.08314	5.94384	5.27344
hsa_gmr068490	0.0179729	-3.22516	-1.68937	down	3.60467	5.29404	GAATCCAAGGACTTTAGACCTAACAAAGTCTCCGAAACTAGTAGGACTACTACCACATCT	XM_005268218.3_5496_157	XM_005268218.3	mRNA	14	78170373	79862459	+	6555	NRXN3	9369	neurexin 3, transcript variant X6		mRNA	Detected	Detected	Not Detected	Detected	Detected	Detected	3.59216	3.68874	3.53311	4.57878	6.07759	5.22575
hsa_gmi131117	0.0225282	-4.06862	-2.02454	down	3.12199	5.14653	GAATCCAAGGACTTTAGACCTAACAAAGTCTCCGAAACTAGTAGGACTACTACCACATCT	XR_001750602.1_6148_157	XR_001750602.1	misc_RNA	14	78170373	79864424	+	9172	NRXN3	9369	neurexin 3, transcript variant X35		mRNA	Detected	Detected	Not Detected	Detected	Detected	Detected	3.40087	3.18927	2.77584	4.45871	6.18824	4.79265
hsa_gmi131116	0.0168531	-3.12849	-1.64546	down	3.41249	5.05795	GAATCCAAGGACTTTAGACCTAACAAAGTCTCCGAAACTAGTAGGACTACTACCACATCT	XR_001750601.1_6151_157	XR_001750601.1	misc_RNA	14	78170373	79864424	+	9175	NRXN3	9369	neurexin 3, transcript variant X34		mRNA	Detected	Detected	Not Detected	Detected	Detected	Detected	3.72288	3.16141	3.35317	4.51311	5.79638	4.86435
hsa_gmi131115	0.0169535	-4.08767	-2.03128	down	3.23321	5.26449	GAATCCAAGGACTTTAGACCTAACAAAGTCTCCGAAACTAGTAGGACTACTACCACATCT	XR_001750600.1_6175_157	XR_001750600.1	misc_RNA	14	78170373	79864424	+	9199	NRXN3	9369	neurexin 3, transcript variant X33		mRNA	Detected	Detected	Not Detected	Detected	Detected	Detected	3.87114	2.80439	3.02411	5.0525	6.03849	4.70249
hsa_gmr107893	0.0118697	-3.3196	-1.73101	down	3.47042	5.20143	GAATCCAAGGACTTTAGACCTAACAAAGTCTCCGAAACTAGTAGGACTACTACCACATCT	XM_017021797.1_5445_157	XM_017021797.1	mRNA	14	78170373	79864424	+	8469	NRXN3	9369	neurexin 3, transcript variant X13		mRNA	Detected	Detected	Not Detected	Detected	Detected	Detected	3.90692	3.15579	3.34857	4.78378	5.84088	4.97964
hsa_gmr117453	0.0106428	-3.15034	-1.65551	down	5.10399	6.7595	ATGTCTACTACTGTCATGGAAACCACTACTACAATGGCGACTACCACAACCCGTAAGAAT	XM_024449753.1_4821_181	XM_024449753.1	mRNA	14	78170373	79864424	+	7743	NRXN3	9369	neurexin 3, transcript variant X48		mRNA	Detected	Detected	Detected	Detected	Detected	Detected	4.75532	5.32356	5.2331	6.23576	7.34254	6.7002
hsa_gmi131114	0.0094365	-3.55675	-1.83056	down	3.47606	5.30662	GAATCCAAGGACTTTAGACCTAACAAAGTCTCCGAAACTAGTAGGACTACTACCACATCT	XR_001750599.1_6184_157	XR_001750599.1	misc_RNA	14	78170373	79864424	+	9208	NRXN3	9369	neurexin 3, transcript variant X32		mRNA	Detected	Detected	Not Detected	Detected	Detected	Detected	3.59936	3.49847	3.33035	4.68526	6.00542	5.22918
hsa_gmr072933	0.0114352	-3.53555	-1.82194	down	3.43258	5.25452	GAATCCAAGGACTTTAGACCTAACAAAGTCTCCGAAACTAGTAGGACTACTACCACATCT	XM_006720322.2_5493_157	XM_006720322.2	mRNA	14	78170373	79864424	+	8517	NRXN3	9369	neurexin 3, transcript variant X7		mRNA	Detected	Detected	Not Detected	Detected	Detected	Detected	3.88922	3.37135	3.03718	4.8775	5.90871	4.97734
hsa_gmr117452	0.0223458	-2.74285	-1.45568	down	5.38764	6.84332	ATGTCTACTACTGTCATGGAAACCACTACTACAATGGCGACTACCACAACCCGTAAGAAT	XM_024449752.1_4962_181	XM_024449752.1	mRNA	14	78170373	79864424	+	7884	NRXN3	9369	neurexin 3, transcript variant X47		mRNA	Detected	Detected	Detected	Detected	Detected	Detected	5.07145	5.39058	5.7009	6.17875	7.40938	6.94182
hsa_gmr117451	0.0133939	-4.37668	-2.12984	down	3.15411	5.28395	GAATCCAAGGACTTTAGACCTAACAAAGTCTCCGAAACTAGTAGGACTACTACCACATCT	XM_024449751.1_5352_157	XM_024449751.1	mRNA	14	78170373	79864424	+	8376	NRXN3	9369	neurexin 3, transcript variant X18		mRNA	Detected	Detected	Not Detected	Detected	Detected	Detected	3.74005	2.80042	2.92187	4.61001	6.02034	5.2215
hsa_gmr117450	0.0186925	-3.90512	-1.96537	down	3.21865	5.18402	GAATCCAAGGACTTTAGACCTAACAAAGTCTCCGAAACTAGTAGGACTACTACCACATCT	XM_024449750.1_5388_157	XM_024449750.1	mRNA	14	78170373	79864424	+	8412	NRXN3	9369	neurexin 3, transcript variant X17		mRNA	Detected	Detected	Not Detected	Detected	Detected	Detected	3.77944	3.27124	2.60526	4.70502	5.94607	4.90095
hsa_gmr107890	0.0208153	-3.49892	-1.80691	down	3.47131	5.27822	GAATCCAAGGACTTTAGACCTAACAAAGTCTCCGAAACTAGTAGGACTACTACCACATCT	XM_017021793.1_5478_157	XM_017021793.1	mRNA	14	78170373	79864424	+	8502	NRXN3	9369	neurexin 3, transcript variant X10		mRNA	Detected	Detected	Not Detected	Detected	Detected	Detected	3.59079	3.95793	2.86522	4.75939	5.98924	5.08604
hsa_gmi131124	0.0207574	-2.9485	-1.55998	down	5.1614	6.72138	ATGTCTACTACTGTCATGGAAACCACTACTACAATGGCGACTACCACAACCCGTAAGAAT	XR_001750609.1_4974_181	XR_001750609.1	misc_RNA	14	78170373	79805190	+	5273	NRXN3	9369	neurexin 3, transcript variant X42		mRNA	Detected	Detected	Detected	Detected	Detected	Detected	4.83939	5.57293	5.07188	6.03837	7.26694	6.85882
hsa_gmr107888	0.00475665	-4.87346	-2.28495	down	3.08747	5.37242	GAATCCAAGGACTTTAGACCTAACAAAGTCTCCGAAACTAGTAGGACTACTACCACATCT	XM_017021791.1_5388_157	XM_017021791.1	mRNA	14	77979904	79864424	+	8412	NRXN3	9369	neurexin 3, transcript variant X4		mRNA	Not Detected	Detected	Not Detected	Detected	Detected	Detected	3.01945	3.42361	2.81937	4.75759	6.00855	5.35112
hsa_gmr006968	0.00127922	2.49127	1.31688	up	6.83316	5.51628	ATTAATGAAGGGAACAATATTAGCCTCACCTGCATAGCAACTGGTAGACCAGAGCCTACG	NM_001144059.1_1102_205	NM_001144059.1	mRNA	11	131910818	132315070	+	1965	NTM	50863	neurotrimin, transcript variant 4		mRNA	Detected	Detected	Detected	Detected	Detected	Detected	6.58916	6.931	6.97931	5.68956	5.53955	5.31972
hsa_gmr108224	0.0270006	-1.83074	-0.872426	down	5.87464	6.74707	GACACAGCACGCTTTAGGGTTGCAATAGCAAGAGACTTGGTTGCTTGTAGGTCATTATAA	XM_017022252.2_2442_100	XM_017022252.2	mRNA	15	87859749	88132087	-	18633	NTRK3	4916	neurotrophic receptor tyrosine kinase 3, transcript variant X26		mRNA	Detected	Detected	Detected	Detected	Detected	Detected	6.17921	5.73432	5.71039	6.45569	7.14346	6.64205
hsa_gmr108217	0.0497165	-2.18989	-1.13086	down	5.566	6.69685	GACACAGCACGCTTTAGGGTTGCAATAGCAAGAGACTTGGTTGCTTGTAGGTCATTATAA	XM_017022243.1_3440_100	XM_017022243.1	mRNA	15	87859749	88206034	-	19631	NTRK3	4916	neurotrophic receptor tyrosine kinase 3, transcript variant X7		mRNA	Detected	Detected	Detected	Detected	Detected	Detected	6.23831	5.46885	4.99083	6.51719	7.06122	6.51216
hsa_gmr108215	0.0478861	-2.35069	-1.23308	down	5.59491	6.828	GACACAGCACGCTTTAGGGTTGCAATAGCAAGAGACTTGGTTGCTTGTAGGTCATTATAA	XM_017022241.1_3444_100	XM_017022241.1	mRNA	15	87859749	88190264	-	19635	NTRK3	4916	neurotrophic receptor tyrosine kinase 3, transcript variant X5		mRNA	Detected	Detected	Detected	Detected	Detected	Detected	6.27688	5.58172	4.92614	6.43991	7.09181	6.95227
hsa_gmr072998	0.0434592	-2.60126	-1.37921	down	5.58488	6.96409	GACACAGCACGCTTTAGGGTTGCAATAGCAAGAGACTTGGTTGCTTGTAGGTCATTATAA	XM_006720544.4_4092_100	XM_006720544.4	mRNA	15	87859749	88256796	-	20283	NTRK3	4916	neurotrophic receptor tyrosine kinase 3, transcript variant X4		mRNA	Detected	Detected	Detected	Detected	Detected	Detected	6.26009	5.70008	4.79445	6.65944	7.35093	6.88189
hsa_bmr070485	0.0436149	-2.75371	-1.46138	down	3.38312	4.8445	TAGCGGGTTGGGTTCTCAATGTGTAAAGTAGCCGCAAGGGTTTCTTTGTTGCCACAATTT	XM_006711942.4_920_178	XM_006711942.4	mRNA	2	19351485	19358331	-	2764	OSR1	130497	odd-skipped related transciption factor 1, transcript variant X1		mRNA	Detected	Detected	Not Detected	Detected	Detected	Detected	3.57786	2.91669	3.65482	4.10311	4.79218	5.63821
hsa_gmr091568	0.026968	2.05354	1.03811	up	5.64584	4.60772	TGTAATTAAGTAAGGCGAGGCCATACTGCATTTACAATGGGCCCAATCCAGTGTCCCTAT	XM_011545632.2_2973_153	XM_011545632.2	mRNA	Y	1462576	1494393	-	4308	P2RY8	286530	P2Y receptor family member 8, transcript variant X3		mRNA	Detected	Detected	Detected	Detected	Detected	Detected	5.31802	5.664	5.95549	5.03883	4.20133	4.58301
hsa_gmr076447	0.0241943	-2.45444	-1.29539	down	2.89638	4.19177	TGGTTGGGTCAAATCTATAGATGTGGAACCCGCATATACGGAGAGCCAACTGTAATTTGT	XM_011513780.1_390_129	XM_011513780.1	mRNA	4	20700458	20727968	+	2070	PACRGL	133015	parkin coregulated like, transcript variant X1		mRNA	Not Detected	Not Detected	Not Detected	Detected	Detected	Detected	3.01181	2.26046	3.41686	4.17407	4.44366	3.95758
hsa_gmr076450	0.00800173	-2.29469	-1.1983	down	3.14438	4.34268	TGGTTGGGTCAAATCTATAGATGTGGAACCCGCATATACGGAGAGCCAACTGTAATTTGT	XM_011513786.3_390_129	XM_011513786.3	mRNA	4	20700458	20728349	+	2309	PACRGL	133015	parkin coregulated like, transcript variant X6		mRNA	Detected	Detected	Not Detected	Detected	Detected	Detected	3.18999	3.52405	2.71911	4.47582	4.23091	4.32132
hsa_gmi140828	0.0423492	-1.59957	-0.677682	down	3.34701	4.02469	TGGTTGGGTCAAATCTATAGATGTGGAACCCGCATATACGGAGAGCCAACTGTAATTTGT	XR_925302.2_390_129	XR_925302.2	misc_RNA	4	20700458	20754828	+	3763	PACRGL	133015	parkin coregulated like, transcript variant X2		mRNA	Detected	Detected	Not Detected	Detected	Detected	Detected	3.36964	3.14799	3.5234	3.62433	4.2837	4.16604
hsa_gmr005487	0.0410323	-1.69777	-0.763644	down	3.28363	4.04727	AGGTTGGCACACGCTCGGGTATGGCACACGCTTTCTTAGGAGACTATTATCTATAAGTTA	NM_001128172.2_5409_115	NM_001128172.2	mRNA	X	111123077	111227361	+	8639	PAK3	5063	p21 (RAC1) activated kinase 3, transcript variant 5		mRNA	Detected	Detected	Not Detected	Detected	Detected	Detected	3.46205	3.55513	2.8337	3.82034	4.23389	4.08757
hsa_bmr039391	0.00290765	1.53739	0.620483	up	8.71333	8.09285	AGAGTCAATTGAGGACATCTATGCTAATATCCCTGACCTTCCAAAGTCCTACATACCTTC	NM_017734.4_841_164	NM_017734.4	mRNA	1	99645875	99694541	+	2578	PALMD	54873	palmdelphin		mRNA	Detected	Detected	Detected	Detected	Detected	Detected	8.77702	8.57193	8.79105	8.08806	7.98405	8.20644
hsa_gmr094328	0.0455169	-1.68038	-0.748788	down	7.94588	8.69467	CATTATGCCATCGGGTTGTGGCACTCTCACCCTTGCCATAATACCGTTTCCTAACAATAT	XM_017003291.1_6622_141	XM_017003291.1	mRNA	2	204546026	205620162	+	7993	PARD3B	117583	par-3 family cell polarity regulator beta, transcript variant X10		mRNA	Detected	Detected	Detected	Detected	Detected	Detected	8.0826	8.08658	7.66846	8.25805	8.8525	8.97346
hsa_gmr038248	0.0306934	-3.84462	-1.94284	down	7.00186	8.9447	GCTCCAGTGGGTCTAAACAACCACATCCTATCCATGGATAGGTCTAGTCATAACACTTTA	NM_015393.3_3972_125	NM_015393.3	mRNA	4	74933075	75050115	+	5054	PARM1	25849	prostate androgen-regulated mucin-like protein 1		mRNA	Detected	Detected	Detected	Detected	Detected	Detected	8.06574	6.39965	6.54018	8.42474	9.22163	9.18772
hsa_gmr084914	0.0401159	-4.22271	-2.07817	down	6.98764	9.0658	GCTCCAGTGGGTCTAAACAACCACATCCTATCCATGGATAGGTCTAGTCATAACACTTTA	XM_011531833.1_4036_125	XM_011531833.1	mRNA	4	74933116	75050113	+	5116	PARM1	25849	prostate androgen-regulated mucin-like protein 1, transcript variant X1		mRNA	Detected	Detected	Detected	Detected	Detected	Detected	8.22158	6.37996	6.36137	8.4404	9.28665	9.47036
hsa_gmr064330	0.00743937	-2.70697	-1.43668	down	4.01615	5.45283	AAATAACAAGCGATGACCACGTGATTCAGTATGTCAACCCAGCCTTCGAAAGGATGATGG	XM_005248623.4_743_162	XM_005248623.4	mRNA	5	77180252	77428256	+	4256	PDE8B	8622	phosphodiesterase 8B, transcript variant X5		mRNA	Detected	Detected	Not Detected	Detected	Detected	Detected	4.2886	3.79824	3.9616	4.96662	5.61178	5.78009
hsa_gmr114194	0.00729155	-2.77551	-1.47275	down	4.17388	5.64663	AAATAACAAGCGATGACCACGTGATTCAGTATGTCAACCCAGCCTTCGAAAGGATGATGG	XM_024446253.1_903_162	XM_024446253.1	mRNA	5	77209652	77428256	+	4416	PDE8B	8622	phosphodiesterase 8B, transcript variant X6		mRNA	Detected	Detected	Detected	Detected	Detected	Detected	4.41102	3.91967	4.19094	5.32538	5.4632	6.15132
hsa_gmr071320	0.0113068	-3.11059	-1.63719	down	3.79055	5.42774	AAATAACAAGCGATGACCACGTGATTCAGTATGTCAACCCAGCCTTCGAAAGGATGATGG	XM_006714726.3_1182_162	XM_006714726.3	mRNA	5	77210651	77428256	+	4695	PDE8B	8622	phosphodiesterase 8B, transcript variant X1		mRNA	Detected	Detected	Not Detected	Detected	Detected	Detected	4.1204	3.48892	3.76235	4.87923	5.41671	5.98729
hsa_gmr026917	0.00945757	-3.23825	-1.69522	down	3.7246	5.41982	AAATAACAAGCGATGACCACGTGATTCAGTATGTCAACCCAGCCTTCGAAAGGATGATGG	NM_001349750.1_801_162	NM_001349750.1	mRNA	5	77180257	77428256	+	4314	PDE8B	8622	phosphodiesterase 8B, transcript variant 8		mRNA	Detected	Detected	Not Detected	Detected	Detected	Detected	4.02133	3.39215	3.76032	4.97629	5.25896	6.0242
hsa_gmr026918	0.0340159	-2.48402	-1.31268	down	4.12047	5.43314	AAATAACAAGCGATGACCACGTGATTCAGTATGTCAACCCAGCCTTCGAAAGGATGATGG	NM_001349751.1_889_162	NM_001349751.1	mRNA	5	77210881	77428256	+	4272	PDE8B	8622	phosphodiesterase 8B, transcript variant 9		mRNA	Detected	Detected	Detected	Detected	Detected	Detected	3.95525	4.02008	4.38607	4.7377	5.46573	6.096
hsa_gmr026919	0.0197825	-3.95356	-1.98315	down	3.59601	5.57917	AAATAACAAGCGATGACCACGTGATTCAGTATGTCAACCCAGCCTTCGAAAGGATGATGG	NM_001349752.1_735_162	NM_001349752.1	mRNA	5	77180257	77428256	+	4248	PDE8B	8622	phosphodiesterase 8B, transcript variant 10		mRNA	Detected	Detected	Not Detected	Detected	Detected	Detected	3.73545	3.80897	3.24362	4.81081	5.41791	6.50877
hsa_gmr026920	0.00868359	-3.33038	-1.73569	down	3.59519	5.33088	AAATAACAAGCGATGACCACGTGATTCAGTATGTCAACCCAGCCTTCGAAAGGATGATGG	NM_001349753.1_965_162	NM_001349753.1	mRNA	5	77209893	77428256	+	4478	PDE8B	8622	phosphodiesterase 8B, transcript variant 11		mRNA	Detected	Detected	Detected	Detected	Detected	Detected	3.73754	3.07014	3.9779	4.91819	5.32687	5.74757
hsa_gmr090587	0.0165705	-2.67187	-1.41785	down	3.85096	5.2688	AAATAACAAGCGATGACCACGTGATTCAGTATGTCAACCCAGCCTTCGAAAGGATGATGG	XM_011543704.2_350_162	XM_011543704.2	mRNA	5	77325693	77428256	+	3863	PDE8B	8622	phosphodiesterase 8B, transcript variant X10		mRNA	Detected	Detected	Not Detected	Detected	Detected	Detected	4.26251	3.79477	3.49559	4.8035	5.23443	5.76848
hsa_gmr090586	0.039214	-2.85005	-1.51099	down	5.78921	7.3002	TTTCAAGAATATTGACAGGAACCATTATCGAACGCTGCGCCAGGCTATTATTGACATGGT	XM_011543700.3_2159_180	XM_011543700.3	mRNA	5	77210650	77427051	+	3203	PDE8B	8622	phosphodiesterase 8B, transcript variant X3		mRNA	Detected	Detected	Detected	Detected	Detected	Detected	6.68252	5.36271	5.3224	7.58766	7.45772	6.85521
hsa_gmr090585	0.0115793	-3.29596	-1.7207	down	3.66429	5.38499	AAATAACAAGCGATGACCACGTGATTCAGTATGTCAACCCAGCCTTCGAAAGGATGATGG	XM_011543699.3_1187_162	XM_011543699.3	mRNA	5	77210649	77427051	+	3365	PDE8B	8622	phosphodiesterase 8B, transcript variant X2		mRNA	Detected	Detected	Not Detected	Detected	Detected	Detected	3.97486	3.8805	3.13751	4.95341	5.27491	5.92665
hsa_gmr002714	0.00407036	-2.67257	-1.41823	down	4.12739	5.54562	AAATAACAAGCGATGACCACGTGATTCAGTATGTCAACCCAGCCTTCGAAAGGATGATGG	NM_001029853.2_832_162	NM_001029853.2	mRNA	5	77210881	77428256	+	4345	PDE8B	8622	phosphodiesterase 8B, transcript variant 4		mRNA	Detected	Detected	Not Detected	Detected	Detected	Detected	4.22946	4.27315	3.87957	5.40149	5.28621	5.94916
hsa_gmr099402	0.0350889	-2.4826	-1.31185	down	4.01167	5.32353	AAATAACAAGCGATGACCACGTGATTCAGTATGTCAACCCAGCCTTCGAAAGGATGATGG	XM_017010007.2_733_162	XM_017010007.2	mRNA	5	77180262	77427051	+	2911	PDE8B	8622	phosphodiesterase 8B, transcript variant X7		mRNA	Detected	Detected	Not Detected	Detected	Detected	Detected	4.10905	4.2759	3.65007	4.74294	5.2037	6.02394
hsa_gmr002713	0.00582638	-1.95966	-0.970604	down	4.4235	5.3941	AAATAACAAGCGATGACCACGTGATTCAGTATGTCAACCCAGCCTTCGAAAGGATGATGG	NM_001029852.2_892_162	NM_001029852.2	mRNA	5	77210881	77428256	+	4240	PDE8B	8622	phosphodiesterase 8B, transcript variant 5		mRNA	Detected	Detected	Detected	Detected	Detected	Detected	4.49014	4.32988	4.45047	5.09035	5.39758	5.69437
hsa_gmr033105	0.0361483	-2.34367	-1.22877	down	4.22743	5.4562	AAATAACAAGCGATGACCACGTGATTCAGTATGTCAACCCAGCCTTCGAAAGGATGATGG	NM_003719.3_892_162	NM_003719.3	mRNA	5	77210881	77428256	+	4405	PDE8B	8622	phosphodiesterase 8B, transcript variant 1		mRNA	Detected	Detected	Not Detected	Detected	Detected	Detected	4.50479	4.21209	3.96542	4.94756	5.25912	6.16193
hsa_gmr014161	0.038133	-3.48508	-1.80119	down	5.58296	7.38415	AAGGCCTTACAGACCATCAGTTAGCTGGAGCTAATAGAACCTACACTTCTAAAGTTCGGC	NM_001271161.2_6933_125	NM_001271161.2	mRNA	11	101029624	101129063	-	11981	PGR	5241	progesterone receptor, transcript variant 3		mRNA	Detected	Detected	Detected	Detected	Detected	Detected	6.48245	5.57186	4.69456	6.97634	7.94052	7.23558
hsa_gmr000827	0.031355	-3.06586	-1.61629	down	6.1197	7.73599	ATCAACTAGGCGAGAGGCAACTTCTTTCAGTAGTCAAGTGGTCTAAATCATTGCCAGGTT	NM_000926.4_2898_123	NM_000926.4	mRNA	11	101029624	101129813	-	13037	PGR	5241	progesterone receptor, transcript variant 2		mRNA	Detected	Detected	Detected	Detected	Detected	Detected	6.80746	5.75686	5.79478	7.02034	8.14308	8.04455
hsa_gmr072487	0.0292269	-3.19251	-1.67469	down	6.06941	7.7441	ATCAACTAGGCGAGAGGCAACTTCTTTCAGTAGTCAAGTGGTCTAAATCATTGCCAGGTT	XM_006718858.3_3748_123	XM_006718858.3	mRNA	11	101041982	101130663	-	4071	PGR	5241	progesterone receptor, transcript variant X1		mRNA	Detected	Detected	Detected	Detected	Detected	Detected	6.83879	5.86206	5.50737	7.12996	8.10116	8.00117
hsa_gmr011107	0.0433344	-3.12185	-1.6424	down	6.07216	7.71456	ATCAACTAGGCGAGAGGCAACTTCTTTCAGTAGTCAAGTGGTCTAAATCATTGCCAGGTT	NM_001202474.3_2148_123	NM_001202474.3	mRNA	11	101029624	101129063	-	12287	PGR	5241	progesterone receptor, transcript variant 1		mRNA	Detected	Detected	Detected	Detected	Detected	Detected	6.95879	5.66258	5.59513	7.0349	8.16969	7.93911
hsa_gmi054907	0.0276606	-3.55941	-1.83164	down	5.90237	7.73401	ATCAACTAGGCGAGAGGCAACTTCTTTCAGTAGTCAAGTGGTCTAAATCATTGCCAGGTT	NR_073141.2_2148_123	NR_073141.2	misc_RNA	11	101029624	101129063	-	12235	PGR	5241	progesterone receptor, transcript variant 4		mRNA	Detected	Detected	Detected	Detected	Detected	Detected	6.71926	5.59494	5.39292	7.034	8.10009	8.06793
hsa_gmi054908	0.0293913	-3.95857	-1.98498	down	5.81726	7.80224	ATCAACTAGGCGAGAGGCAACTTCTTTCAGTAGTCAAGTGGTCTAAATCATTGCCAGGTT	NR_073142.2_2031_123	NR_073142.2	misc_RNA	11	101029624	101129063	-	12118	PGR	5241	progesterone receptor, transcript variant 5		mRNA	Detected	Detected	Detected	Detected	Detected	Detected	6.73014	5.63435	5.08729	7.09715	8.15474	8.15483
hsa_gmr014162	0.0414494	-3.3321	-1.73643	down	5.9828	7.71923	ATCAACTAGGCGAGAGGCAACTTCTTTCAGTAGTCAAGTGGTCTAAATCATTGCCAGGTT	NM_001271162.1_818_123	NM_001271162.1	mRNA	11	101029624	101129727	-	10957	PGR	5241	progesterone receptor, transcript variant 7		mRNA	Detected	Detected	Detected	Detected	Detected	Detected	6.81702	5.72908	5.4023	6.91795	8.14115	8.0986
hsa_gmr110411	0.0433257	-1.98163	-0.986686	down	4.29016	5.27685	TTCCAATCTGGACTCTATTGTTAGTAGCCTGGTCAGTTCTCCATTTGAGTAATTCCATCG	XM_017025355.1_2474_151	XM_017025355.1	mRNA	17	16217209	16351800	+	5034	PIGL	9487	phosphatidylinositol glycan anchor biosynthesis class L, transcript variant X7		mRNA	Detected	Detected	Detected	Detected	Detected	Detected	4.29489	3.8527	4.72289	4.89723	5.25315	5.68016
hsa_gmr085025	0.016113	-2.25334	-1.17206	down	9.04577	10.2178	CACTCAGGTCGATGACTTCAGTACTTTCCAAGAGTGTATCTTCACTCAATTCCGTATCAT	XM_011532030.2_1277_133	XM_011532030.2	mRNA	4	88036220	88077779	+	4410	PKD2	5311	polycystin 2, transient receptor potential cation channel, transcript variant X3		mRNA	Detected	Detected	Detected	Detected	Detected	Detected	9.40354	9.00517	8.72861	9.80857	10.2934	10.5516
hsa_gmr085024	0.0196864	-2.35766	-1.23735	down	8.95224	10.1896	CACTCAGGTCGATGACTTCAGTACTTTCCAAGAGTGTATCTTCACTCAATTCCGTATCAT	XM_011532029.1_1236_133	XM_011532029.1	mRNA	4	88019542	88077779	+	4369	PKD2	5311	polycystin 2, transient receptor potential cation channel, transcript variant X2		mRNA	Detected	Detected	Detected	Detected	Detected	Detected	9.33272	9.00695	8.51705	9.81142	10.1592	10.5981
hsa_gmr048370	0.0438358	2.26976	1.18254	up	4.24687	3.06433	TGAAGCCATCCTAAGACTTAGCAATATGGATTGTACATTTGGCTGCATGAGCAAGTCGGC	NM_182734.2_4812_152	NM_182734.2	mRNA	20	8132265	8884900	+	7207	PLCB1	23236	phospholipase C beta 1, transcript variant 2		mRNA	Detected	Detected	Detected	Detected	Not Detected	Not Detected	4.80633	3.61399	4.32029	3.49028	2.81824	2.88447
hsa_gmr038089	0.0334489	2.4265	1.27888	up	4.58605	3.30717	TGAAGCCATCCTAAGACTTAGCAATATGGATTGTACATTTGGCTGCATGAGCAAGTCGGC	NM_015192.3_4694_152	NM_015192.3	mRNA	20	8132265	8884900	+	7089	PLCB1	23236	phospholipase C beta 1, transcript variant 1		mRNA	Detected	Detected	Detected	Detected	Detected	Not Detected	5.00496	4.00944	4.74374	3.84184	3.0995	2.98016
hsa_gmr095097	0.0292128	-1.97637	-0.982851	down	6.05206	7.03491	GCTGTCGAAGCGTTGAACTCGATGTAAGTGATGGTTCAGATAATGAACCAATCCTTTGTA	XM_017004340.2_1931_115	XM_017004340.2	mRNA	2	197965843	198148406	+	5351	PLCL1	5334	phospholipase C like 1 (inactive), transcript variant X5		mRNA	Detected	Detected	Detected	Detected	Detected	Detected	6.42577	5.93475	5.79567	6.70859	7.46737	6.92879
hsa_gmr095096	0.0451208	-2.02697	-1.01932	down	6.02107	7.04039	GCTGTCGAAGCGTTGAACTCGATGTAAGTGATGGTTCAGATAATGAACCAATCCTTTGTA	XM_017004339.2_1184_115	XM_017004339.2	mRNA	2	198001897	198148406	+	4604	PLCL1	5334	phospholipase C like 1 (inactive), transcript variant X2		mRNA	Detected	Detected	Detected	Detected	Detected	Detected	6.50801	5.84889	5.70632	6.74099	7.54545	6.83474
hsa_gmr063789	0.0198641	-2.09509	-1.06701	down	6.06114	7.12815	GCTGTCGAAGCGTTGAACTCGATGTAAGTGATGGTTCAGATAATGAACCAATCCTTTGTA	XM_005246644.4_1090_115	XM_005246644.4	mRNA	2	198071018	198148406	+	4510	PLCL1	5334	phospholipase C like 1 (inactive), transcript variant X4		mRNA	Detected	Detected	Detected	Detected	Detected	Detected	6.49474	5.91224	5.77646	6.86582	7.47154	7.04711
hsa_gmr063788	0.0421806	-1.85376	-0.890455	down	6.05962	6.95008	GCTGTCGAAGCGTTGAACTCGATGTAAGTGATGGTTCAGATAATGAACCAATCCTTTGTA	XM_005246643.4_1137_115	XM_005246643.4	mRNA	2	197810258	198148406	+	4557	PLCL1	5334	phospholipase C like 1 (inactive), transcript variant X1		mRNA	Detected	Detected	Detected	Detected	Detected	Detected	6.45787	6.02325	5.69774	6.69442	7.36042	6.79539
hsa_gmr088930	0.0190446	1.7584	0.814262	up	5.60215	4.78789	AAATGCCACCCTGATGAGGTCATGTCCATCAGAACCACTAACAGGGAATACTTCCTCATT	XM_011540175.1_693_217	XM_011540175.1	mRNA	10	113751476	113777730	+	1953	PLEKHS1	79949	pleckstrin homology domain containing S1, transcript variant X7		mRNA	Detected	Detected	Detected	Detected	Detected	Detected	5.96342	5.50717	5.33585	4.74523	4.98498	4.63345
hsa_gmr033022	0.0310641	-1.92126	-0.942052	down	4.41348	5.35553	CAAGAGATTATCGGATACGGTTGATAGACTTCTGACTGAATCCAATGAACGCCTACAACT	NM_003625.4_1546_144	NM_003625.4	mRNA	12	81257975	81759330	-	5654	PPFIA2	8499	PTPRF interacting protein alpha 2, transcript variant 1		mRNA	Detected	Detected	Not Detected	Detected	Detected	Detected	4.90128	4.39206	3.94711	5.18386	5.46057	5.42217
hsa_gmr092856	0.0309699	-4.77659	-2.25598	down	9.81303	12.069	CACTGACCGCACTTTAAGCACACACTTACCAATCAGAGGTCGTGTAATTGGCCTAAATCT	XM_017001345.1_7652_108	XM_017001345.1	mRNA	1	202348702	202588569	+	11288	PPP1R12B	4660	protein phosphatase 1 regulatory subunit 12B, transcript variant X3		mRNA	Detected	Detected	Detected	Detected	Detected	Detected	10.2491	9.51678	9.6732	11.0717	11.8337	13.3016
hsa_gmr092859	0.0291933	-4.41291	-2.14173	down	9.92806	12.0698	CACTGACCGCACTTTAAGCACACACTTACCAATCAGAGGTCGTGTAATTGGCCTAAATCT	XM_017001348.1_7469_108	XM_017001348.1	mRNA	1	202348702	202588569	+	11105	PPP1R12B	4660	protein phosphatase 1 regulatory subunit 12B, transcript variant X6		mRNA	Detected	Detected	Detected	Detected	Detected	Detected	10.23	9.63715	9.91707	11.1121	11.8648	13.2324
hsa_gmr092860	0.029794	-4.48061	-2.1637	down	9.9096	12.0733	CACTGACCGCACTTTAAGCACACACTTACCAATCAGAGGTCGTGTAATTGGCCTAAATCT	XM_017001350.1_7529_108	XM_017001350.1	mRNA	1	202348702	202588569	+	11165	PPP1R12B	4660	protein phosphatase 1 regulatory subunit 12B, transcript variant X15		mRNA	Detected	Detected	Detected	Detected	Detected	Detected	10.2862	9.66219	9.78038	11.1218	11.8442	13.2539
hsa_gmi121804	0.03369	-4.83632	-2.27391	down	9.80417	12.0781	CACTGACCGCACTTTAAGCACACACTTACCAATCAGAGGTCGTGTAATTGGCCTAAATCT	XR_001737197.1_7799_108	XR_001737197.1	misc_RNA	1	202348702	202588569	+	11435	PPP1R12B	4660	protein phosphatase 1 regulatory subunit 12B, transcript variant X9		mRNA	Detected	Detected	Detected	Detected	Detected	Detected	10.2552	9.49505	9.66229	11.0502	11.826	13.358
hsa_gmr092863	0.0364315	-5.07507	-2.34343	down	9.82201	12.1654	CACTGACCGCACTTTAAGCACACACTTACCAATCAGAGGTCGTGTAATTGGCCTAAATCT	XM_017001353.1_5912_108	XM_017001353.1	mRNA	1	202442540	202588569	+	9548	PPP1R12B	4660	protein phosphatase 1 regulatory subunit 12B, transcript variant X20		mRNA	Detected	Detected	Detected	Detected	Detected	Detected	10.2588	9.53574	9.67155	11.0832	11.873	13.5401
hsa_gmr092865	0.0276864	-4.83353	-2.27308	down	9.79577	12.0689	CACTGACCGCACTTTAAGCACACACTTACCAATCAGAGGTCGTGTAATTGGCCTAAATCT	XM_017001355.2_6657_108	XM_017001355.2	mRNA	1	202538283	202588569	+	10293	PPP1R12B	4660	protein phosphatase 1 regulatory subunit 12B, transcript variant X22		mRNA	Detected	Detected	Detected	Detected	Detected	Detected	10.226	9.57521	9.5861	11.1236	11.8035	13.2795
hsa_gmr025146	0.0268759	-4.45968	-2.15694	down	9.88549	12.0424	CACTGACCGCACTTTAAGCACACACTTACCAATCAGAGGTCGTGTAATTGGCCTAAATCT	NM_001331029.1_7655_108	NM_001331029.1	mRNA	1	202348702	202588569	+	11291	PPP1R12B	4660	protein phosphatase 1 regulatory subunit 12B, transcript variant 8		mRNA	Detected	Detected	Detected	Detected	Detected	Detected	10.2447	9.62859	9.78316	11.0878	11.8797	13.1598
hsa_gmi121805	0.0322973	-4.53464	-2.18099	down	9.93299	12.114	CACTGACCGCACTTTAAGCACACACTTACCAATCAGAGGTCGTGTAATTGGCCTAAATCT	XR_001737198.1_7616_108	XR_001737198.1	misc_RNA	1	202348702	202588569	+	11252	PPP1R12B	4660	protein phosphatase 1 regulatory subunit 12B, transcript variant X11		mRNA	Detected	Detected	Detected	Detected	Detected	Detected	10.318	9.60932	9.87166	11.1009	11.9287	13.3123
hsa_gmr043136	0.035063	-4.62184	-2.20847	down	9.89283	12.1013	CACTGACCGCACTTTAAGCACACACTTACCAATCAGAGGTCGTGTAATTGGCCTAAATCT	NM_032103.2_5827_108	NM_032103.2	mRNA	1	202462743	202588569	+	9463	PPP1R12B	4660	protein phosphatase 1 regulatory subunit 12B, transcript variant 3		mRNA	Detected	Detected	Detected	Detected	Detected	Detected	10.27	9.60076	9.80773	11.104	11.8082	13.3916
hsa_gmr043137	0.0309611	-4.77552	-2.25566	down	9.80612	12.0618	CACTGACCGCACTTTAAGCACACACTTACCAATCAGAGGTCGTGTAATTGGCCTAAATCT	NM_032104.2_6008_108	NM_032104.2	mRNA	1	202462743	202588569	+	9644	PPP1R12B	4660	protein phosphatase 1 regulatory subunit 12B, transcript variant 4		mRNA	Detected	Detected	Detected	Detected	Detected	Detected	10.2326	9.61891	9.56679	11.0752	11.8031	13.3071
hsa_gmr010421	0.0290008	-4.78133	-2.25741	down	9.85215	12.1096	CACTGACCGCACTTTAAGCACACACTTACCAATCAGAGGTCGTGTAATTGGCCTAAATCT	NM_001197131.1_4960_108	NM_001197131.1	mRNA	1	202540114	202588569	+	8596	PPP1R12B	4660	protein phosphatase 1 regulatory subunit 12B, transcript variant 7		mRNA	Detected	Detected	Detected	Detected	Detected	Detected	10.2423	9.54585	9.76827	11.1094	11.9035	13.3158
hsa_bmi135560	0.0454456	-4.1327	-2.04708	down	8.76882	10.8159	AAAGAAACGTGGGTTGGAATCGGGAGGTAGTAATCCTACAACCAGTGATTCTTACGGTGA	XR_002956646.1_2811_114	XR_002956646.1	misc_RNA	1	202348702	202564547	+	3073	PPP1R12B	4660	protein phosphatase 1 regulatory subunit 12B, transcript variant X10		mRNA	Detected	Detected	Detected	Detected	Detected	Detected	9.16211	8.73335	8.411	9.68042	10.7381	12.0292
hsa_gmi121807	0.03315	-4.83995	-2.27499	down	9.82155	12.0965	CACTGACCGCACTTTAAGCACACACTTACCAATCAGAGGTCGTGTAATTGGCCTAAATCT	XR_001737200.1_7616_108	XR_001737200.1	misc_RNA	1	202348702	202588569	+	11252	PPP1R12B	4660	protein phosphatase 1 regulatory subunit 12B, transcript variant X13		mRNA	Detected	Detected	Detected	Detected	Detected	Detected	10.2538	9.5427	9.66818	11.0769	11.8318	13.381
hsa_gmr031997	0.035707	-4.89674	-2.29182	down	9.88729	12.1791	CACTGACCGCACTTTAAGCACACACTTACCAATCAGAGGTCGTGTAATTGGCCTAAATCT	NM_002481.3_7472_108	NM_002481.3	mRNA	1	202348702	202588569	+	11108	PPP1R12B	4660	protein phosphatase 1 regulatory subunit 12B, transcript variant 1		mRNA	Detected	Detected	Detected	Detected	Detected	Detected	10.2908	9.62583	9.74528	11.1101	11.9127	13.5145
hsa_gmr093096	0.0405101	-3.38878	-1.76076	down	5.74633	7.50709	AATAATGAGTTCACTACAGACGATTAACACACCACACTGGCGAACCATCTCAATGTAAGG	XM_017001694.1_1988_119	XM_017001694.1	mRNA	1	56645417	56715331	+	9341	PRKAA2	5563	protein kinase AMP-activated catalytic subunit alpha 2, transcript variant X4		mRNA	Detected	Detected	Detected	Detected	Detected	Detected	6.58552	5.73127	4.9222	6.82461	7.80156	7.89511
hsa_gmr093095	0.0388186	-3.01935	-1.59424	down	5.97635	7.57058	AATAATGAGTTCACTACAGACGATTAACACACCACACTGGCGAACCATCTCAATGTAAGG	XM_017001693.1_2080_119	XM_017001693.1	mRNA	1	56645746	56715331	+	9433	PRKAA2	5563	protein kinase AMP-activated catalytic subunit alpha 2, transcript variant X3		mRNA	Detected	Detected	Detected	Detected	Detected	Detected	6.70799	5.71028	5.51077	6.83337	7.82962	8.04876
hsa_gmr093094	0.0342142	-3.13871	-1.65017	down	5.91882	7.56899	AATAATGAGTTCACTACAGACGATTAACACACCACACTGGCGAACCATCTCAATGTAAGG	XM_017001692.1_3460_119	XM_017001692.1	mRNA	1	56655435	56715331	+	10813	PRKAA2	5563	protein kinase AMP-activated catalytic subunit alpha 2, transcript variant X2		mRNA	Detected	Detected	Detected	Detected	Detected	Detected	6.72773	5.74006	5.28867	6.96944	7.7834	7.95413
hsa_gmi121868	0.0386783	-3.56129	-1.8324	down	5.73009	7.56249	AATAATGAGTTCACTACAGACGATTAACACACCACACTGGCGAACCATCTCAATGTAAGG	XR_001737290.1_2246_119	XR_001737290.1	misc_RNA	1	56645317	56715331	+	9599	PRKAA2	5563	protein kinase AMP-activated catalytic subunit alpha 2, transcript variant X1		mRNA	Detected	Detected	Detected	Detected	Detected	Detected	6.71623	5.41473	5.05932	6.9003	7.81986	7.96731
hsa_gmr035380	0.0384988	-3.06226	-1.6146	down	5.86525	7.47985	AATAATGAGTTCACTACAGACGATTAACACACCACACTGGCGAACCATCTCAATGTAAGG	NM_006252.3_1995_119	NM_006252.3	mRNA	1	56645317	56715335	+	9352	PRKAA2	5563	protein kinase AMP-activated catalytic subunit alpha 2		mRNA	Detected	Detected	Detected	Detected	Detected	Detected	6.67128	5.69082	5.23366	6.84086	7.75514	7.84354
hsa_gmr116167	0.0330357	1.56156	0.64299	up	4.68418	4.04119	AGCATTAAAGACGACTCGGAGGACCTTAAGCCAGTTATCGATGGGATGGATGGAATCAAA	XM_024448390.1_628_213	XM_024448390.1	mRNA	1	2073634	2181706	+	4157	PRKCZ	5590	protein kinase C zeta, transcript variant X7		mRNA	Detected	Detected	Detected	Detected	Detected	Detected	4.79064	4.49643	4.76547	3.77791	3.96579	4.37987
hsa_gmr093187	0.0114939	1.79238	0.841873	up	4.91311	4.07124	AGCATTAAAGACGACTCGGAGGACCTTAAGCCAGTTATCGATGGGATGGATGGAATCAAA	XM_017001803.2_823_213	XM_017001803.2	mRNA	1	2050474	2157338	+	1277	PRKCZ	5590	protein kinase C zeta, transcript variant X19		mRNA	Detected	Detected	Detected	Detected	Detected	Detected	5.04211	4.75615	4.94108	3.73326	4.19508	4.28538
hsa_gmr014012	0.0310164	1.7679	0.82204	up	4.49478	3.67274	TTGGAGAATACAGGTCTTGACCCATGTGACTGACTAGCTGACCCGATCGCTGTAATTTAA	NM_001270616.1_4422_113	NM_001270616.1	mRNA	1	213987935	214041510	+	8506	PROX1	5629	prospero homeobox 1, transcript variant 1		mRNA	Detected	Detected	Detected	Detected	Detected	Not Detected	4.89797	4.2921	4.29428	3.94867	3.64189	3.42767
hsa_gmr074492	0.0385162	2.07635	1.05405	up	4.67739	3.62333	TTGGAGAATACAGGTCTTGACCCATGTGACTGACTAGCTGACCCGATCGCTGTAATTTAA	XM_011509771.1_4532_113	XM_011509771.1	mRNA	1	213987935	214041253	+	8358	PROX1	5629	prospero homeobox 1, transcript variant X3		mRNA	Detected	Detected	Detected	Detected	Detected	Not Detected	4.757	4.57672	4.69844	4.30489	3.3499	3.21521
hsa_gmr048929	0.0445288	-4.10394	-2.03701	down	8.3111	10.3481	TTCTTCTTAATAGCTGTTCGCCTGGCTTCACTGAACCAGATCTTGGATCCTTGGGTTTAC	NM_198716.1_1209_202	NM_198716.1	mRNA	1	70852353	71047808	-	1842	PTGER3	5733	prostaglandin E receptor 3, transcript variant 6		mRNA	Detected	Detected	Detected	Detected	Detected	Detected	9.14073	8.22768	7.56491	9.40178	11.2594	10.3831
hsa_gmi051804	0.0413086	-4.82324	-2.27	down	8.23967	10.5097	TTCTTCTTAATAGCTGTTCGCCTGGCTTCACTGAACCAGATCTTGGATCCTTGGGTTTAC	NR_028292.1_1209_202	NR_028292.1	misc_RNA	1	70852353	71047808	-	2011	PTGER3	5733	prostaglandin E receptor 3, transcript variant 2		mRNA	Detected	Detected	Detected	Detected	Detected	Detected	9.1529	8.1781	7.38801	9.41109	11.3246	10.7934
hsa_gmr089724	0.0480959	-4.08802	-2.0314	down	8.35025	10.3817	TTCTTCTTAATAGCTGTTCGCCTGGCTTCACTGAACCAGATCTTGGATCCTTGGGTTTAC	XM_011541810.3_1209_202	XM_011541810.3	mRNA	1	70852360	71047808	-	1900	PTGER3	5733	prostaglandin E receptor 3, transcript variant X1		mRNA	Detected	Detected	Detected	Detected	Detected	Detected	9.1661	8.32979	7.55488	9.38334	11.2883	10.4734
hsa_bmr048928	0.0481304	-3.70611	-1.8899	down	3.8423	5.73221	CCCACCAAACATAGTAATCCTGTAGTTATGCCTACACAAAGCTTGCCATATTCTTTGGTG	NM_198715.2_2529_156	NM_198715.2	mRNA	1	71005854	71047808	-	7759	PTGER3	5733	prostaglandin E receptor 3, transcript variant 5		mRNA	Detected	Detected	Detected	Detected	Detected	Detected	3.96353	3.44897	4.11441	4.47517	6.57646	6.14499
hsa_gmr048927	0.0479511	-4.36415	-2.1257	down	8.3029	10.4286	TTCTTCTTAATAGCTGTTCGCCTGGCTTCACTGAACCAGATCTTGGATCCTTGGGTTTAC	NM_198714.1_1209_202	NM_198714.1	mRNA	1	70852353	71047808	-	1934	PTGER3	5733	prostaglandin E receptor 3, transcript variant 4		mRNA	Detected	Detected	Detected	Detected	Detected	Detected	9.16006	8.33736	7.41128	9.40296	11.3329	10.5499
hsa_bmi121904	0.0290523	1.59037	0.66936	up	5.29272	4.62336	CTGGCGATAATGTGTGTCTCCTGTATTTGTTGGAGCCCATTTCTGCGATAAGACACTCAA	XR_001737338.1_1088_184	XR_001737338.1	misc_RNA	1	78490974	78536494	+	1363	PTGFR	5737	prostaglandin F receptor, transcript variant X3		mRNA	Detected	Detected	Detected	Detected	Detected	Detected	5.25432	5.30896	5.31489	4.80939	4.22376	4.83695
hsa_gmr046514	0.0480592	1.57635	0.656592	up	6.26503	5.60844	AATATGTGGATCTGGGAGACCTCAAGCAGTTCCTGAGGATTTCCAAGAGCAAGGATGAAA	NM_152880.3_2727_432	NM_152880.3	mRNA	6	43076268	43161720	+	4153	PTK7	5754	protein tyrosine kinase 7 (inactive), transcript variant PTK7-2		mRNA	Detected	Detected	Detected	Detected	Detected	Detected	6.18582	5.98339	6.62588	5.51231	5.43662	5.87638
hsa_gmi054789	0.0401335	1.77564	0.828337	up	6.37356	5.54522	AATATGTGGATCTGGGAGACCTCAAGCAGTTCCTGAGGATTTCCAAGAGCAAGGATGAAA	NR_072997.1_2651_432	NR_072997.1	misc_RNA	6	43076268	43161720	+	4077	PTK7	5754	protein tyrosine kinase 7 (inactive), transcript variant 7		mRNA	Detected	Detected	Detected	Detected	Detected	Detected	6.19789	6.26078	6.662	5.44949	5.1941	5.99208
hsa_gmr028917	0.0283894	-1.86048	-0.895677	down	3.87501	4.77069	ATCATGGATATAGTGGCCCAAATGAGAGAACAACGTTCTGGCATGGTTCAAACGAAGGAG	NM_001352534.1_632_234	NM_001352534.1	mRNA	10	46911396	47002320	+	2334	PTPN20	26095	protein tyrosine phosphatase, non-receptor type 20, transcript variant 34		mRNA	Detected	Detected	Not Detected	Detected	Detected	Detected	4.29017	3.64914	3.68573	4.56349	4.64672	5.10186
hsa_gmr028919	0.00294641	-2.04386	-1.0313	down	3.68504	4.71633	ATCATGGATATAGTGGCCCAAATGAGAGAACAACGTTCTGGCATGGTTCAAACGAAGGAG	NM_001352536.1_377_234	NM_001352536.1	mRNA	10	46911396	47002320	+	2079	PTPN20	26095	protein tyrosine phosphatase, non-receptor type 20, transcript variant 36		mRNA	Detected	Detected	Not Detected	Detected	Detected	Detected	3.70871	3.89475	3.45166	4.68598	4.5699	4.89312
hsa_gmr028927	0.0197053	-2.17642	-1.12195	down	3.76056	4.88252	ATCATGGATATAGTGGCCCAAATGAGAGAACAACGTTCTGGCATGGTTCAAACGAAGGAG	NM_001352544.1_447_234	NM_001352544.1	mRNA	10	46911396	47002320	+	2149	PTPN20	26095	protein tyrosine phosphatase, non-receptor type 20, transcript variant 44		mRNA	Detected	Detected	Not Detected	Detected	Detected	Detected	4.34826	3.4017	3.53172	4.8613	4.83896	4.94729
hsa_gmr028936	0.00459346	-2.00313	-1.00226	down	3.4416	4.44386	ATCATGGATATAGTGGCCCAAATGAGAGAACAACGTTCTGGCATGGTTCAAACGAAGGAG	NM_001352553.1_782_234	NM_001352553.1	mRNA	10	46911396	47002320	+	2484	PTPN20	26095	protein tyrosine phosphatase, non-receptor type 20, transcript variant 53		mRNA	Detected	Detected	Not Detected	Detected	Detected	Detected	3.78022	3.2442	3.30038	4.51663	4.43952	4.37542
hsa_gmr028924	0.0291528	-1.76156	-0.816855	down	4.05616	4.87302	ATCATGGATATAGTGGCCCAAATGAGAGAACAACGTTCTGGCATGGTTCAAACGAAGGAG	NM_001352541.1_480_234	NM_001352541.1	mRNA	10	46911396	47002320	+	2182	PTPN20	26095	protein tyrosine phosphatase, non-receptor type 20, transcript variant 41		mRNA	Detected	Detected	Not Detected	Detected	Detected	Detected	4.45959	3.96604	3.74286	4.68067	4.83339	5.105
hsa_gmr028907	0.0316289	-1.57458	-0.654968	down	4.03391	4.68888	ATCATGGATATAGTGGCCCAAATGAGAGAACAACGTTCTGGCATGGTTCAAACGAAGGAG	NM_001352524.1_585_234	NM_001352524.1	mRNA	10	46911722	47002320	+	2287	PTPN20	26095	protein tyrosine phosphatase, non-receptor type 20, transcript variant 24		mRNA	Detected	Detected	Detected	Detected	Detected	Detected	4.38418	3.75208	3.96548	4.55988	4.67216	4.83461
hsa_gmr028937	0.0451434	-1.7786	-0.830742	down	3.95301	4.78375	ATCATGGATATAGTGGCCCAAATGAGAGAACAACGTTCTGGCATGGTTCAAACGAAGGAG	NM_001352554.1_571_234	NM_001352554.1	mRNA	10	46911396	47002320	+	2273	PTPN20	26095	protein tyrosine phosphatase, non-receptor type 20, transcript variant 54		mRNA	Detected	Detected	Detected	Detected	Detected	Detected	4.32574	3.45879	4.07449	4.65341	4.65295	5.04489
hsa_gmr078846	0.0460094	-2.58028	-1.36753	down	3.09718	4.46471	TCAGCAAATTCGGTGCCAATTGAATAGTTTGCTGGTAGCAAGACGGATGAAGACCTATAT	XM_011518889.2_5037_132	XM_011518889.2	mRNA	9	109375696	109499581	-	7454	PTPN3	5774	protein tyrosine phosphatase, non-receptor type 3, transcript variant X5		mRNA	Not Detected	Not Detected	Not Detected	Detected	Detected	Detected	2.85198	2.51911	3.92044	4.18956	4.29582	4.90875
hsa_gmi051191	0.0325923	-3.19747	-1.67693	down	2.503	4.17993	TCAGCAAATTCGGTGCCAATTGAATAGTTTGCTGGTAGCAAGACGGATGAAGACCTATAT	NR_026918.1_3067_132	NR_026918.1	misc_RNA	9	109375694	109417783	-	5486	PTPN3	5774	protein tyrosine phosphatase, non-receptor type 3, transcript variant 7		mRNA	Not Detected	Not Detected	Not Detected	Detected	Detected	Detected	2.92541	1.81251	2.77109	3.42939	4.37419	4.73622
hsa_gmr091451	0.00890984	-4.38042	-2.13107	down	2.05575	4.18682	GATGGCCATGAAATCACATCTCAGCACATGCCTTTGACTCTGGATTGCACATGTATTCAT	XM_011545439.2_474_240	XM_011545439.2	mRNA	X	17800049	17860789	-	2604	RAI2	10742	retinoic acid induced 2, transcript variant X1		mRNA	Not Detected	Not Detected	Not Detected	Detected	Detected	Detected	2.75509	1.91177	1.50039	3.81762	4.07117	4.67166
hsa_gmr070341	0.0442275	2.05793	1.04119	up	5.43052	4.38933	CATGGGCGGTATCTATTTGTCAGATTTAACATACATCGATTCAGCATACCCATCAACTGG	XM_006711411.3_85_151	XM_006711411.3	mRNA	1	178821612	178916710	+	1589	RALGPS2	55103	Ral GEF with PH domain and SH3 binding motif 2, transcript variant X3		mRNA	Detected	Detected	Detected	Detected	Detected	Detected	5.35328	5.01874	5.91955	4.12165	4.16779	4.87855
hsa_gmr099209	0.00957584	-2.0063	-1.00454	down	3.85123	4.85577	TTCTTGGCATCAGTGACAATCATAGTCTCAGCGACTTCAGGTGTCGAACAACCTTCTACA	XM_017009747.1_425_143	XM_017009747.1	mRNA	5	171158365	171299179	+	2080	RANBP17	64901	RAN binding protein 17, transcript variant X16		mRNA	Detected	Detected	Not Detected	Detected	Detected	Detected	4.12651	3.98214	3.44504	4.90493	4.73885	4.92352
hsa_gmr107937	0.0225357	1.52596	0.609713	up	6.26373	5.65402	TGGAGGACGGGAAAGTGAACGTCCATAAGCTACTGGCCCTATACAATCATATCAGTGAAT	XM_017021860.1_1222_140	XM_017021860.1	mRNA	15	38488097	38564800	-	4956	RASGRP1	10125	RAS guanyl releasing protein 1, transcript variant X1		mRNA	Detected	Detected	Detected	Detected	Detected	Detected	6.09707	6.11112	6.58299	5.75859	5.57293	5.63053
hsa_gmr109006	0.0294778	2.41518	1.27213	up	3.91757	2.64544	GTGTGATCCAGCTTTCTCTTGCCATCCTATGTGCATGCCGTAAGATCAGTTGGATATTAA	XM_017023340.1_2885_220	XM_017023340.1	mRNA	16	6483858	7713343	+	3819	RBFOX1	54715	RNA binding fox-1 homolog 1, transcript variant X41		mRNA	Detected	Detected	Detected	Not Detected	Not Detected	Not Detected	3.61191	3.71219	4.42861	2.70356	2.12597	3.10679
hsa_gmr004143	0.0470109	-1.74925	-0.80674	down	8.08163	8.88837	TAATCTTTAATGAACGTGGCTCTAAGGGATTCGGGTTCGTAACTTTCGAGAATAGTGCTG	NM_001082578.2_749_175	NM_001082578.2	mRNA	22	35738734	36028537	-	6939	RBFOX2	23543	RNA binding fox-1 homolog 2, transcript variant 5		mRNA	Detected	Detected	Detected	Detected	Detected	Detected	8.28868	7.92118	8.03503	8.37954	9.02868	9.25689
hsa_gmr008062	0.0355989	-1.77789	-0.830168	down	2.99965	3.82981	TTGACTAGCATTTCTGAATATCCCAAGGCGAGGTCATGTAACTTCCTTGGGAAGCTCTGT	NM_001163120.1_542_194	NM_001163120.1	mRNA	17	35918080	35930776	-	812	RDM1	201299	RAD52 motif containing 1, transcript variant 3		mRNA	Not Detected	Detected	Not Detected	Detected	Detected	Detected	2.8094	2.87808	3.31145	3.8207	3.46219	4.20656
hsa_gmi054986	0.0305243	-1.89532	-0.922439	down	4.56116	5.4836	ACGTGAAGGAATATGTGAAATGGATGATGTACTGGATCGTCTTTGCCTTCTTCACCACGG	NR_073449.1_374_275	NR_073449.1	misc_RNA	5	138439001	138446969	+	2266	REEP2	51308	receptor accessory protein 2, transcript variant 4		mRNA	Detected	Detected	Detected	Detected	Detected	Detected	4.61072	4.48291	4.58985	5.03828	5.4165	5.99601
hsa_gmr014286	0.0353822	-2.05979	-1.04249	down	4.49254	5.53503	ACGTGAAGGAATATGTGAAATGGATGATGTACTGGATCGTCTTTGCCTTCTTCACCACGG	NM_001271803.1_299_275	NM_001271803.1	mRNA	5	138439001	138446969	+	2191	REEP2	51308	receptor accessory protein 2, transcript variant 1		mRNA	Detected	Detected	Detected	Detected	Detected	Detected	4.89062	4.32385	4.26314	5.30502	5.23222	6.06786
hsa_gmr045610	0.0166983	2.15792	1.10964	up	5.64933	4.53969	CCCTAGAGAGATTAACATTGACAGTTCGACAAGAGAGACTATCATCAGGAACATTCAGGA	NM_144766.2_539_206	NM_144766.2	mRNA	1	192636138	192660311	+	1523	RGS13	6003	regulator of G protein signaling 13, transcript variant 2		mRNA	Detected	Detected	Detected	Detected	Detected	Detected	6.0242	5.33092	5.59287	4.90947	4.45787	4.25172
hsa_gmr032408	0.0225031	1.76213	0.817319	up	5.6592	4.84189	CCCTAGAGAGATTAACATTGACAGTTCGACAAGAGAGACTATCATCAGGAACATTCAGGA	NM_002927.4_579_206	NM_002927.4	mRNA	1	192636138	192660311	+	1563	RGS13	6003	regulator of G protein signaling 13, transcript variant 1		mRNA	Detected	Detected	Detected	Detected	Detected	Detected	5.77367	5.52564	5.6783	5.26244	4.55917	4.70405
hsa_gmr078024	0.0414411	-1.81977	-0.863756	down	3.39898	4.26274	TGAATACAGGTTAGCCAAATTGGTCTCACAAGTAAGATGGAGCAAGTCCGGCATGAATTT	XM_011516957.1_906_165	XM_011516957.1	mRNA	8	99961043	100105613	-	4484	RGS22	26166	regulator of G protein signaling 22, transcript variant X5		mRNA	Detected	Detected	Not Detected	Detected	Detected	Detected	3.36079	3.57502	3.26113	3.92413	4.81055	4.05354
hsa_gmr071864	0.0156408	-2.61988	-1.3895	down	2.85923	4.24873	TGAATACAGGTTAGCCAAATTGGTCTCACAAGTAAGATGGAGCAAGTCCGGCATGAATTT	XM_006716540.2_725_165	XM_006716540.2	mRNA	8	99961043	100105626	-	4303	RGS22	26166	regulator of G protein signaling 22, transcript variant X4		mRNA	Detected	Detected	Not Detected	Detected	Detected	Detected	3.21459	2.94174	2.42136	3.78411	4.65728	4.30481
hsa_gmr012734	0.0323709	-5.21347	-2.38224	down	11.7365	14.1188	CTCTTCATTCTATTAGACAAGCACGTATCGAACACTTGCTTCGCACAAGGCTCTTTAGTT	NM_001254748.1_4858_99	NM_001254748.1	mRNA	1	163142299	163321791	-	5812	RGS5	8490	regulator of G protein signaling 5, transcript variant 3		mRNA	Detected	Detected	Detected	Detected	Detected	Detected	12.7487	11.0241	11.4368	13.0834	14.4626	14.8102
hsa_gmr012735	0.0325725	-5.31834	-2.41098	down	11.7537	14.1647	CTCTTCATTCTATTAGACAAGCACGTATCGAACACTTGCTTCGCACAAGGCTCTTTAGTT	NM_001254749.1_4985_99	NM_001254749.1	mRNA	1	163142299	163203173	-	5939	RGS5	8490	regulator of G protein signaling 5, transcript variant 4		mRNA	Detected	Detected	Detected	Detected	Detected	Detected	12.7705	11.0583	11.4323	13.1212	14.432	14.9408
hsa_gmr010304	0.03488	-4.96887	-2.31292	down	11.811	14.1239	CTCTTCATTCTATTAGACAAGCACGTATCGAACACTTGCTTCGCACAAGGCTCTTTAGTT	NM_001195303.2_4800_99	NM_001195303.2	mRNA	1	163142299	163203173	-	5754	RGS5	8490	regulator of G protein signaling 5, transcript variant 2		mRNA	Detected	Detected	Detected	Detected	Detected	Detected	12.7938	11.0504	11.5886	13.081	14.5187	14.7719
hsa_gmr033015	0.0326154	-5.29344	-2.40421	down	11.7281	14.1323	CTCTTCATTCTATTAGACAAGCACGTATCGAACACTTGCTTCGCACAAGGCTCTTTAGTT	NM_003617.3_4973_99	NM_003617.3	mRNA	1	163142299	163203173	-	5927	RGS5	8490	regulator of G protein signaling 5, transcript variant 1		mRNA	Detected	Detected	Detected	Detected	Detected	Detected	12.7652	11.0087	11.4103	13.0973	14.4673	14.8323
hsa_gmi062279	0.0301217	-2.18406	-1.12701	down	6.44417	7.57119	TTTCTTGGCTCGAGATAAGCACCATTTGGCTGATCTAAGCCATCTTATTCGCCATGAAGC	NR_147949.1_957_134	NR_147949.1	misc_RNA	12	8697900	8783098	+	1862	RIMKLB	57494	ribosomal modification protein rimK like family member B, transcript variant 13		mRNA	Detected	Detected	Detected	Detected	Detected	Detected	6.76549	6.03377	6.53326	7.11607	7.56174	8.03576
hsa_gmr116821	0.0428425	-2.00196	-1.00141	down	6.55856	7.55998	TTTCTTGGCTCGAGATAAGCACCATTTGGCTGATCTAAGCCATCTTATTCGCCATGAAGC	XM_024449094.1_511_134	XM_024449094.1	mRNA	12	8713859	8783095	+	1488	RIMKLB	57494	ribosomal modification protein rimK like family member B, transcript variant X16		mRNA	Detected	Detected	Detected	Detected	Detected	Detected	6.76145	6.28855	6.62568	6.9913	7.62348	8.06514
hsa_gmi057785	0.0392163	-2.02328	-1.0167	down	6.48908	7.50577	TTTCTTGGCTCGAGATAAGCACCATTTGGCTGATCTAAGCCATCTTATTCGCCATGAAGC	NR_123740.1_701_134	NR_123740.1	misc_RNA	12	8681677	8783098	+	1606	RIMKLB	57494	ribosomal modification protein rimK like family member B, transcript variant 3		mRNA	Detected	Detected	Detected	Detected	Detected	Detected	6.69486	6.04905	6.72333	7.08837	7.46106	7.9679
hsa_gmi062275	0.0432723	-1.87067	-0.903556	down	6.58788	7.49144	TTTCTTGGCTCGAGATAAGCACCATTTGGCTGATCTAAGCCATCTTATTCGCCATGAAGC	NR_147945.1_701_134	NR_147945.1	misc_RNA	12	8681677	8783098	+	1603	RIMKLB	57494	ribosomal modification protein rimK like family member B, transcript variant 9		mRNA	Detected	Detected	Detected	Detected	Detected	Detected	6.76047	6.16014	6.84302	7.04832	7.67833	7.74765
hsa_gmi062276	0.014725	-2.06028	-1.04284	down	6.51173	7.55457	TTTCTTGGCTCGAGATAAGCACCATTTGGCTGATCTAAGCCATCTTATTCGCCATGAAGC	NR_147946.1_1787_134	NR_147946.1	misc_RNA	12	8697900	8783098	+	2692	RIMKLB	57494	ribosomal modification protein rimK like family member B, transcript variant 10		mRNA	Detected	Detected	Detected	Detected	Detected	Detected	6.69724	6.28485	6.5531	7.16842	7.55412	7.94117
hsa_gmi062278	0.0335711	-2.02267	-1.01626	down	6.52597	7.54223	TTTCTTGGCTCGAGATAAGCACCATTTGGCTGATCTAAGCCATCTTATTCGCCATGAAGC	NR_147948.1_1787_134	NR_147948.1	misc_RNA	12	8697900	8783098	+	2689	RIMKLB	57494	ribosomal modification protein rimK like family member B, transcript variant 12		mRNA	Detected	Detected	Detected	Detected	Detected	Detected	6.82485	6.14688	6.60617	7.12378	7.51575	7.98715
hsa_gmr079783	0.025395	-1.92851	-0.947485	down	6.58092	7.5284	TTTCTTGGCTCGAGATAAGCACCATTTGGCTGATCTAAGCCATCTTATTCGCCATGAAGC	XM_011520790.1_1765_134	XM_011520790.1	mRNA	12	8697922	8783095	+	5439	RIMKLB	57494	ribosomal modification protein rimK like family member B, transcript variant X13		mRNA	Detected	Detected	Detected	Detected	Detected	Detected	6.7032	6.33535	6.70421	7.0646	7.63356	7.88704
hsa_gmr099828	0.0492165	-3.22779	-1.69055	down	4.30426	5.99481	TGAAAGTGCATCGATTTAAGCAGACAACAGGGTCTGGTTCTAGTCAAGAACTTGATCGCG	XM_017010537.2_2339_193	XM_017010537.2	mRNA	6	72212717	72402807	+	5622	RIMS1	22999	regulating synaptic membrane exocytosis 1, transcript variant X18		mRNA	Detected	Detected	Detected	Detected	Detected	Detected	4.86203	3.41823	4.63253	5.43228	6.78664	5.7655
hsa_gmr099829	0.0400382	-4.14321	-2.05075	down	4.1302	6.18095	TGAAAGTGCATCGATTTAAGCAGACAACAGGGTCTGGTTCTAGTCAAGAACTTGATCGCG	XM_017010544.2_2179_193	XM_017010544.2	mRNA	6	72212721	72402807	+	5462	RIMS1	22999	regulating synaptic membrane exocytosis 1, transcript variant X20		mRNA	Detected	Detected	Detected	Detected	Detected	Detected	4.84285	2.9977	4.55006	5.84951	6.92839	5.76496
hsa_gmr099832	0.0407554	-3.92745	-1.97359	down	4.1408	6.11439	TGAAAGTGCATCGATTTAAGCAGACAACAGGGTCTGGTTCTAGTCAAGAACTTGATCGCG	XM_017010557.2_415_193	XM_017010557.2	mRNA	6	72259002	72402807	+	3675	RIMS1	22999	regulating synaptic membrane exocytosis 1, transcript variant X23		mRNA	Detected	Detected	Detected	Detected	Detected	Detected	4.51524	3.14344	4.76371	5.64747	6.97333	5.72237
hsa_gmr027338	0.0369707	-4.73539	-2.24348	down	3.84046	6.08394	TGAAAGTGCATCGATTTAAGCAGACAACAGGGTCTGGTTCTAGTCAAGAACTTGATCGCG	NM_001350469.1_1949_193	NM_001350469.1	mRNA	6	72216442	72403143	+	5568	RIMS1	22999	regulating synaptic membrane exocytosis 1, transcript variant 63		mRNA	Detected	Detected	Detected	Detected	Detected	Detected	4.52227	2.65981	4.3393	5.58691	6.92721	5.73769
hsa_gmr027336	0.0496736	-5.56306	-2.47588	down	3.63841	6.11429	TGAAAGTGCATCGATTTAAGCAGACAACAGGGTCTGGTTCTAGTCAAGAACTTGATCGCG	NM_001350467.1_1796_193	NM_001350467.1	mRNA	6	72216442	72403143	+	5415	RIMS1	22999	regulating synaptic membrane exocytosis 1, transcript variant 61		mRNA	Detected	Not Detected	Detected	Detected	Detected	Detected	4.76145	2.12327	4.03052	5.62176	6.94143	5.77969
hsa_gmr027317	0.0474629	-3.41255	-1.77085	down	4.18368	5.95453	TGAAAGTGCATCGATTTAAGCAGACAACAGGGTCTGGTTCTAGTCAAGAACTTGATCGCG	NM_001350448.1_2164_193	NM_001350448.1	mRNA	6	72212811	72403143	+	5783	RIMS1	22999	regulating synaptic membrane exocytosis 1, transcript variant 44		mRNA	Detected	Detected	Detected	Detected	Detected	Detected	4.70764	3.35994	4.48345	5.69211	6.86264	5.30883
hsa_gmr027332	0.0166466	-3.89479	-1.96155	down	4.29104	6.25258	TGAAAGTGCATCGATTTAAGCAGACAACAGGGTCTGGTTCTAGTCAAGAACTTGATCGCG	NM_001350463.1_1874_193	NM_001350463.1	mRNA	6	72216442	72403143	+	5493	RIMS1	22999	regulating synaptic membrane exocytosis 1, transcript variant 57		mRNA	Detected	Detected	Detected	Detected	Detected	Detected	4.66022	3.65586	4.55704	5.86037	7.00961	5.88778
hsa_gmr027330	0.0466693	-3.993	-1.99747	down	4.29495	6.29242	TGAAAGTGCATCGATTTAAGCAGACAACAGGGTCTGGTTCTAGTCAAGAACTTGATCGCG	NM_001350461.1_1946_193	NM_001350461.1	mRNA	6	72216442	72403143	+	5538	RIMS1	22999	regulating synaptic membrane exocytosis 1, transcript variant 55		mRNA	Detected	Detected	Detected	Detected	Detected	Detected	5.097	3.20453	4.58331	5.6457	7.07215	6.15942
hsa_gmr027315	0.0272683	-3.53101	-1.82008	down	4.30004	6.12012	TGAAAGTGCATCGATTTAAGCAGACAACAGGGTCTGGTTCTAGTCAAGAACTTGATCGCG	NM_001350446.1_2347_193	NM_001350446.1	mRNA	6	72212811	72403143	+	5966	RIMS1	22999	regulating synaptic membrane exocytosis 1, transcript variant 42		mRNA	Detected	Detected	Detected	Detected	Detected	Detected	4.63107	3.51993	4.74911	5.6494	6.83861	5.87234
hsa_gmr027312	0.029547	-4.23241	-2.08148	down	3.91983	6.00131	TGAAAGTGCATCGATTTAAGCAGACAACAGGGTCTGGTTCTAGTCAAGAACTTGATCGCG	NM_001350443.1_2089_193	NM_001350443.1	mRNA	6	72212811	72403143	+	5681	RIMS1	22999	regulating synaptic membrane exocytosis 1, transcript variant 39		mRNA	Detected	Detected	Detected	Detected	Detected	Detected	4.55581	3.06432	4.13935	5.49845	6.88648	5.61899
hsa_gmr027302	0.0266334	-5.26701	-2.39698	down	3.73685	6.13383	TGAAAGTGCATCGATTTAAGCAGACAACAGGGTCTGGTTCTAGTCAAGAACTTGATCGCG	NM_001350433.1_2248_193	NM_001350433.1	mRNA	6	72212811	72403143	+	5867	RIMS1	22999	regulating synaptic membrane exocytosis 1, transcript variant 29		mRNA	Detected	Not Detected	Detected	Detected	Detected	Detected	4.47289	2.55158	4.18607	5.74567	6.85829	5.79752
hsa_gmr027300	0.0387999	-3.52701	-1.81845	down	4.25094	6.06939	TGAAAGTGCATCGATTTAAGCAGACAACAGGGTCTGGTTCTAGTCAAGAACTTGATCGCG	NM_001350431.1_2257_193	NM_001350431.1	mRNA	6	72212811	72403143	+	5876	RIMS1	22999	regulating synaptic membrane exocytosis 1, transcript variant 27		mRNA	Detected	Detected	Detected	Detected	Detected	Detected	4.46617	3.42102	4.86564	5.5959	6.90303	5.70925
hsa_gmr027289	0.0399001	-4.89832	-2.29229	down	3.74832	6.0406	TGAAAGTGCATCGATTTAAGCAGACAACAGGGTCTGGTTCTAGTCAAGAACTTGATCGCG	NM_001350420.1_2275_193	NM_001350420.1	mRNA	6	72212811	72403143	+	5894	RIMS1	22999	regulating synaptic membrane exocytosis 1, transcript variant 16		mRNA	Detected	Not Detected	Detected	Detected	Detected	Detected	4.37626	2.44394	4.42475	5.58373	6.83215	5.70593
hsa_gmr027284	0.0456365	-3.99611	-1.9986	down	4.03822	6.03682	TGAAAGTGCATCGATTTAAGCAGACAACAGGGTCTGGTTCTAGTCAAGAACTTGATCGCG	NM_001350415.1_2245_193	NM_001350415.1	mRNA	6	72212811	72403143	+	5837	RIMS1	22999	regulating synaptic membrane exocytosis 1, transcript variant 11		mRNA	Detected	Detected	Detected	Detected	Detected	Detected	4.75759	2.94707	4.41	5.50651	6.87158	5.73236
hsa_gmr027283	0.0174342	-3.6656	-1.87405	down	4.20582	6.07987	TGAAAGTGCATCGATTTAAGCAGACAACAGGGTCTGGTTCTAGTCAAGAACTTGATCGCG	NM_001350414.1_2122_193	NM_001350414.1	mRNA	6	72212811	72403143	+	5741	RIMS1	22999	regulating synaptic membrane exocytosis 1, transcript variant 10		mRNA	Detected	Detected	Detected	Detected	Detected	Detected	4.68792	3.78468	4.14487	5.57975	6.87381	5.78605
hsa_gmr114307	0.0418528	-3.80092	-1.92635	down	4.10734	6.03369	TGAAAGTGCATCGATTTAAGCAGACAACAGGGTCTGGTTCTAGTCAAGAACTTGATCGCG	XM_024446372.1_2336_193	XM_024446372.1	mRNA	6	72212717	72402807	+	5619	RIMS1	22999	regulating synaptic membrane exocytosis 1, transcript variant X19		mRNA	Detected	Detected	Detected	Detected	Detected	Detected	4.86974	3.18655	4.26575	5.3607	6.82846	5.91192
hsa_gmr048456	0.0145609	-4.88754	-2.28911	down	1.68323	3.97234	ATTGCAACAAGCTAGTTTAGGAACCGCTGGCGGACTAGAAAGAATGTTGTCGTCTGTGTT	NM_182970.3_1586_122	NM_182970.3	mRNA	20	44751804	44810338	-	5207	RIMS4	140730	regulating synaptic membrane exocytosis 4, transcript variant 2		mRNA	Not Detected	Not Detected	Not Detected	Detected	Detected	Detected	2.0675	1.94979	1.03239	3.20827	3.94798	4.76076
hsa_gmr071485	0.0174847	1.62645	0.701723	up	7.20273	6.50101	AAGATGGGCGGCTGGCATATGAACAATTGGACAAATTTCCTCGAGACTGTGTTAAAGTCG	XM_006715275.2_3417_159	XM_006715275.2	mRNA	6	24804284	25042282	-	5604	RIPOR2	9750	RHO family interacting cell polarization regulator 2, transcript variant X1		mRNA	Detected	Detected	Detected	Detected	Detected	Detected	6.89548	7.47322	7.23949	6.62158	6.4011	6.48034
hsa_gmr025326	0.0321868	1.6971	0.763071	up	7.29905	6.53598	AAGATGGGCGGCTGGCATATGAACAATTGGACAAATTTCCTCGAGACTGTGTTAAAGTCG	NM_001346032.1_3175_159	NM_001346032.1	mRNA	6	24804281	24910737	-	5365	RIPOR2	9750	RHO family interacting cell polarization regulator 2, transcript variant 7		mRNA	Detected	Detected	Detected	Detected	Detected	Detected	6.96564	7.56519	7.36632	6.7333	6.22356	6.65108
hsa_gmr077101	0.0427538	1.64023	0.713902	up	7.20832	6.49442	AAGATGGGCGGCTGGCATATGAACAATTGGACAAATTTCCTCGAGACTGTGTTAAAGTCG	XM_011515009.1_3129_159	XM_011515009.1	mRNA	6	24804284	25004511	-	5316	RIPOR2	9750	RHO family interacting cell polarization regulator 2, transcript variant X6		mRNA	Detected	Detected	Detected	Detected	Detected	Detected	7.077	7.51978	7.0282	6.62591	6.126	6.73135
hsa_gmr100592	0.0372409	1.5837	0.663303	up	7.12339	6.46009	AAGATGGGCGGCTGGCATATGAACAATTGGACAAATTTCCTCGAGACTGTGTTAAAGTCG	XM_017011523.1_3092_159	XM_017011523.1	mRNA	6	24804284	24932002	-	5279	RIPOR2	9750	RHO family interacting cell polarization regulator 2, transcript variant X5		mRNA	Detected	Detected	Detected	Detected	Detected	Detected	6.82506	7.44396	7.10115	6.62477	6.22463	6.53086
hsa_gmr016602	0.00881488	1.72098	0.783231	up	7.12132	6.33808	AAGATGGGCGGCTGGCATATGAACAATTGGACAAATTTCCTCGAGACTGTGTTAAAGTCG	NM_001286445.2_3214_159	NM_001286445.2	mRNA	6	24804281	24936066	-	5404	RIPOR2	9750	RHO family interacting cell polarization regulator 2, transcript variant 3		mRNA	Detected	Detected	Detected	Detected	Detected	Detected	6.86221	7.36245	7.13929	6.49011	6.23723	6.28691
hsa_gmi126387	0.0296732	1.62933	0.704275	up	7.15176	6.44748	AAGATGGGCGGCTGGCATATGAACAATTGGACAAATTTCCTCGAGACTGTGTTAAAGTCG	XR_001743760.1_3235_159	XR_001743760.1	misc_RNA	6	24804284	25042282	-	5422	RIPOR2	9750	RHO family interacting cell polarization regulator 2, transcript variant X8		mRNA	Detected	Detected	Detected	Detected	Detected	Detected	6.85053	7.43626	7.16848	6.59165	6.19019	6.56061
hsa_gmr037673	0.0314209	1.59382	0.672486	up	7.22874	6.55625	AAGATGGGCGGCTGGCATATGAACAATTGGACAAATTTCCTCGAGACTGTGTTAAAGTCG	NM_014722.4_3488_159	NM_014722.4	mRNA	6	24804281	24911170	-	5678	RIPOR2	9750	RHO family interacting cell polarization regulator 2, transcript variant 1		mRNA	Detected	Detected	Detected	Detected	Detected	Detected	6.98577	7.4698	7.23065	6.80473	6.27811	6.58592
hsa_gmr077100	0.027818	1.73403	0.794132	up	7.24666	6.45253	AAGATGGGCGGCTGGCATATGAACAATTGGACAAATTTCCTCGAGACTGTGTTAAAGTCG	XM_011515008.2_3257_159	XM_011515008.2	mRNA	6	24804284	24931997	-	5444	RIPOR2	9750	RHO family interacting cell polarization regulator 2, transcript variant X4		mRNA	Detected	Detected	Detected	Detected	Detected	Detected	6.93301	7.5845	7.22247	6.72719	6.26418	6.36621
hsa_gmr071486	0.0238524	1.67345	0.742826	up	7.25959	6.51676	AAGATGGGCGGCTGGCATATGAACAATTGGACAAATTTCCTCGAGACTGTGTTAAAGTCG	XM_006715279.2_3395_159	XM_006715279.2	mRNA	6	24804284	24877360	-	5582	RIPOR2	9750	RHO family interacting cell polarization regulator 2, transcript variant X3		mRNA	Detected	Detected	Detected	Detected	Detected	Detected	7.00526	7.5202	7.2533	6.80634	6.32372	6.42023
hsa_bmr098935	0.0322837	-2.95721	-1.56424	down	4.75111	6.31535	CCAAGTGGTTATGCGTACCTCTAATCTGTGACTTCTAATTAATGCTCTACTAAGGTGTGC	XM_017009386.2_7449_124	XM_017009386.2	mRNA	5	64165843	64336448	+	7588	RNF180	285671	ring finger protein 180, transcript variant X4		mRNA	Detected	Detected	Detected	Detected	Detected	Detected	5.32963	4.41506	4.50864	5.90173	7.09356	5.95074
hsa_gmr100481	0.0449139	2.18881	1.13014	up	7.50505	6.37491	AACAGAAATCGGTATCAGTCAGCACTGTACACTAGAGGGTTCCATGAGATTATTGTAGAC	XM_017011379.1_1227_120	XM_017011379.1	mRNA	6	127119429	127197059	+	2314	RSPO3	84870	R-spondin 3, transcript variant X2		mRNA	Detected	Detected	Detected	Detected	Detected	Detected	7.93024	7.44501	7.13991	6.89506	5.79943	6.43023
hsa_gmr043547	0.0236162	2.02103	1.01509	up	7.52817	6.51308	AACAGAAATCGGTATCAGTCAGCACTGTACACTAGAGGGTTCCATGAGATTATTGTAGAC	NM_032784.4_1074_120	NM_032784.4	mRNA	6	127118903	127199481	+	4583	RSPO3	84870	R-spondin 3		mRNA	Detected	Detected	Detected	Detected	Detected	Detected	7.93875	7.36428	7.2815	6.82877	6.15221	6.55826
hsa_gmr010513	0.0430773	-3.8206	-1.9338	down	1.74609	3.6799	TTTATTCAGCTACAAAGCGTGGCTCTGTAACAGGAGTTGGCTTATCCATGCGTGTTGAGT	NM_001198634.1_5879_146	NM_001198634.1	mRNA	8	91954967	92095654	-	7310	RUNX1T1	862	RUNX1 translocation partner 1, transcript variant 14		mRNA	Not Detected	Not Detected	Not Detected	Detected	Detected	Detected	2.98076	0.999588	1.25793	3.22978	3.9239	3.88601
hsa_gmr070442	0.0495862	-4.20799	-2.07313	down	4.49494	6.56808	TGGCTTACTTACCAGTCTGTGGACGTGAAATCCGTGAGAATGGGATCTATACAACGTAAG	XM_006711806.3_1424_115	XM_006711806.3	mRNA	1	237042208	237833663	+	16252	RYR2	6262	ryanodine receptor 2, transcript variant X6		mRNA	Detected	Detected	Detected	Detected	Detected	Detected	5.59024	3.6076	4.28699	6.25036	5.97062	7.48325
hsa_gmr038144	0.017016	-2.01938	-1.01391	down	5.996	7.0099	TCAGTATTTCCGAATCAGACATCGCCTTGGCAAAGACACTAAAGCGTTACACTTTATCCC	NM_015265.3_2797_114	NM_015265.3	mRNA	2	199269500	199471266	-	5306	SATB2	23314	SATB homeobox 2, transcript variant 2		mRNA	Detected	Detected	Detected	Detected	Detected	Detected	6.34738	6.05373	5.58687	6.77471	7.02512	7.22989
hsa_gmr085984	0.00375795	-1.87219	-0.904725	down	3.48686	4.39159	ACCAAGTATGTCGAGTACACCTTCACCGCCATTTACACCTTTGAGTCTCTGGTCAAGATT	XM_011533991.2_657_171	XM_011533991.2	mRNA	3	38548061	38649667	-	8497	SCN5A	6331	sodium voltage-gated channel alpha subunit 5, transcript variant X1		mRNA	Detected	Detected	Not Detected	Detected	Detected	Detected	3.55721	3.33603	3.56735	4.576	4.14313	4.45563
hsa_gmr097124	0.0103976	-2.11074	-1.07775	down	3.43628	4.51403	ACCAAGTATGTCGAGTACACCTTCACCGCCATTTACACCTTTGAGTCTCTGGTCAAGATT	XM_017007017.1_657_171	XM_017007017.1	mRNA	3	38548061	38649667	-	8338	SCN5A	6331	sodium voltage-gated channel alpha subunit 5, transcript variant X2		mRNA	Not Detected	Detected	Not Detected	Detected	Detected	Detected	3.05395	3.80796	3.44692	4.65592	4.54708	4.33909
hsa_gmr019283	0.0464424	-3.59136	-1.84453	down	5.3324	7.17693	TTTATTCCATGGCTTATGAGACCTGCAAATGAGTTCCACAGTACGGAAGGCATAGACCAC	NM_001303136.1_6246_125	NM_001303136.1	mRNA	6	35214062	35253079	+	7710	SCUBE3	222663	signal peptide, CUB domain and EGF like domain containing 3, transcript variant 2		mRNA	Detected	Detected	Detected	Detected	Detected	Detected	5.95729	4.86348	5.17642	6.13992	8.06095	7.32992
hsa_gmr076783	0.0291795	-4.76363	-2.25206	down	5.14248	7.39454	TTTATTCCATGGCTTATGAGACCTGCAAATGAGTTCCACAGTACGGAAGGCATAGACCAC	XM_011514404.2_6012_125	XM_011514404.2	mRNA	6	35218042	35253079	+	7476	SCUBE3	222663	signal peptide, CUB domain and EGF like domain containing 3, transcript variant X2		mRNA	Detected	Detected	Detected	Detected	Detected	Detected	5.70918	4.45648	5.26178	6.27109	8.11365	7.79888
hsa_gmr064425	0.0257167	-4.18965	-2.06683	down	5.3204	7.38723	TTTATTCCATGGCTTATGAGACCTGCAAATGAGTTCCACAGTACGGAAGGCATAGACCAC	XM_005248943.1_6312_125	XM_005248943.1	mRNA	6	35214047	35253079	+	7776	SCUBE3	222663	signal peptide, CUB domain and EGF like domain containing 3, transcript variant X1		mRNA	Detected	Detected	Detected	Detected	Detected	Detected	5.67097	4.86744	5.42279	6.30383	8.06397	7.79389
hsa_gmr046456	0.031996	-4.71445	-2.23709	down	5.10034	7.33743	TTTATTCCATGGCTTATGAGACCTGCAAATGAGTTCCACAGTACGGAAGGCATAGACCAC	NM_152753.3_6249_125	NM_152753.3	mRNA	6	35214062	35253079	+	7713	SCUBE3	222663	signal peptide, CUB domain and EGF like domain containing 3, transcript variant 1		mRNA	Detected	Detected	Detected	Detected	Detected	Detected	5.96204	4.57874	4.76024	6.26819	8.00279	7.7413
hsa_gmr074065	0.0423134	1.62131	0.697164	up	6.15168	5.45452	CCTAGAGTCTTGAATGATAGCCTTACCGAATTCTTCTTGTGAGGTATTTCAGCATCTCGG	XM_006724748.3_2103_133	XM_006724748.3	mRNA	X	119615724	119693196	-	5699	SEPT6	23157	septin 6, transcript variant X4		mRNA	Detected	Detected	Detected	Detected	Detected	Detected	6.29859	5.91525	6.2412	5.82496	5.42035	5.11824
hsa_gmr021903	0.00236741	2.26906	1.18209	up	5.03308	3.85098	ACCCATTAAGCCTACTAGGGTGAGTCCTCTTAACATGGGAAGGCGATGATTATGCAAACA	NM_001320834.1_2555_107	NM_001320834.1	mRNA	2	222424052	222562622	+	4732	SGPP2	130367	sphingosine-1-phosphate phosphatase 2, transcript variant 3		mRNA	Detected	Detected	Detected	Detected	Detected	Not Detected	5.13407	5.23222	4.73294	4.00808	3.74669	3.79818
hsa_gmr021902	0.0420819	2.06999	1.04962	up	4.84709	3.79747	ACCCATTAAGCCTACTAGGGTGAGTCCTCTTAACATGGGAAGGCGATGATTATGCAAACA	NM_001320833.1_2986_107	NM_001320833.1	mRNA	2	222424507	222562622	+	5163	SGPP2	130367	sphingosine-1-phosphate phosphatase 2, transcript variant 2		mRNA	Detected	Detected	Detected	Detected	Detected	Detected	4.84935	5.42634	4.2656	3.62695	3.73496	4.03052
hsa_gmr005593	0.0491107	-1.64332	-0.71661	down	6.95001	7.66662	ATGAAGATTATCACTCCACTTGATGAACATCTTAGAAGCAGACCAAACGATCCAAGCCAC	NM_001128924.1_1416_183	NM_001128924.1	mRNA	4	151120281	151175552	-	4195	SH3D19	152503	SH3 domain containing 19, transcript variant 3		mRNA	Detected	Detected	Detected	Detected	Detected	Detected	7.31852	6.80525	6.72626	7.40679	8.00464	7.58843
hsa_gmr020086	0.0322801	1.5724	0.652969	up	4.36542	3.71245	AATGGCTTATCCATGTTCTGTTGTCTCAGTCCAGAATATCATGTGCCCGGTGTATGATCT	NM_001308350.1_1271_148	NM_001308350.1	mRNA	3	113532371	113629575	+	5017	SIDT1	54847	SID1 transmembrane family member 1, transcript variant 1		mRNA	Detected	Detected	Detected	Detected	Detected	Not Detected	4.14286	4.50282	4.45059	3.86842	3.89387	3.37508
hsa_gmr042140	0.0486561	2.66079	1.41185	up	8.41389	7.00204	TGATACAGTGGGTGTATACCCTGGTTAACATGGGTGTTGCTGCCATCGTGTATTTCTACA	NM_024628.5_1942_134	NM_024628.5	mRNA	3	125082636	125212765	-	3510	SLC12A8	84561	solute carrier family 12 member 8, transcript variant 1		mRNA	Detected	Detected	Detected	Detected	Detected	Detected	7.96276	8.19067	9.08826	7.42232	6.26796	7.31584
hsa_gmr099648	0.0479629	-4.58081	-2.1956	down	3.88471	6.08032	TCGGAAGCTTAGTCTTGATCCTCAGTTTATCCTACACGGTTCTTATAGTGGGACGCATTG	XM_017010311.2_526_81	XM_017010311.2	mRNA	6	134009965	134052651	-	1713	SLC2A12	154091	solute carrier family 2 member 12, transcript variant X2		mRNA	Detected	Not Detected	Not Detected	Detected	Detected	Detected	5.12707	2.66619	3.86087	5.5892	5.96972	6.68202
hsa_gmr071502	0.0229158	-3.33319	-1.7369	down	4.35198	6.08888	TCGGAAGCTTAGTCTTGATCCTCAGTTTATCCTACACGGTTCTTATAGTGGGACGCATTG	XM_006715349.4_526_81	XM_006715349.4	mRNA	6	134013534	134052651	-	4345	SLC2A12	154091	solute carrier family 2 member 12, transcript variant X1		mRNA	Detected	Detected	Detected	Detected	Detected	Detected	4.99108	3.82743	4.23743	5.57623	5.95039	6.74003
hsa_gmr045747	0.0322837	-2.69249	-1.42894	down	4.64742	6.07636	TCGGAAGCTTAGTCTTGATCCTCAGTTTATCCTACACGGTTCTTATAGTGGGACGCATTG	NM_145176.2_526_81	NM_145176.2	mRNA	6	133987581	134052651	-	5599	SLC2A12	154091	solute carrier family 2 member 12		mRNA	Detected	Detected	Detected	Detected	Detected	Detected	5.17262	4.01477	4.75488	5.52811	6.20356	6.49741
hsa_bmr003588	0.0361635	1.94732	0.961493	up	4.71636	3.75486	GAGGGTAAATCGGATTCTCGTTTAGCACTGGGTTATACAGATCTGGCACCCTAACCTAAA	NM_001045.5_3509_101	NM_001045.5	mRNA	17	30194319	30235968	-	6606	SLC6A4	6532	solute carrier family 6 member 4		mRNA	Detected	Detected	Detected	Detected	Detected	Detected	5.22669	4.4523	4.47008	3.42361	3.81762	4.02336
hsa_gmr033896	0.0475597	1.53579	0.618984	up	4.83159	4.2126	GCTGTAAGAAGTACGTGGAGGCCAACATCTCCCATAAGTCACGCACAACTGTCAAATATA	NM_004594.2_994_209	NM_004594.2	mRNA	16	67248952	67272191	+	3735	SLC9A5	6553	solute carrier family 9 member A5, transcript variant 1		mRNA	Detected	Detected	Detected	Detected	Detected	Detected	4.74619	4.59829	5.15028	3.98337	4.17582	4.47861
hsa_bmr109463	0.0481416	1.52997	0.613505	up	4.27471	3.6612	TTTCTGAGGAATTTCATCAGTCCTTAGCATCCAAGGAATGGACCGGAGATACTACGCCAT	XM_017024007.1_960_154	XM_017024007.1	mRNA	17	35474920	35537861	-	4339	SLFN12L	100506736	schlafen family member 12 like, transcript variant X3		mRNA	Detected	Detected	Detected	Detected	Detected	Not Detected	4.36005	3.90614	4.55793	3.46936	3.81514	3.6991
hsa_gmr034661	0.0351981	-2.34697	-1.2308	down	3.61803	4.84883	AAATGGAAACAATCTATTACATATTGCGGCGTCACAGGGACACGCAGAGTGTCTACAGCA	NM_005460.3_1305_181	NM_005460.3	mRNA	5	122312069	122464219	+	3745	SNCAIP	9627	synuclein alpha interacting protein, transcript variant 1		mRNA	Detected	Detected	Not Detected	Detected	Detected	Detected	4.22797	3.30707	3.31905	4.42916	4.82879	5.28855
hsa_gmr026741	0.0264422	-2.33339	-1.22243	down	3.68911	4.91154	CTGGAGAGCCATTGTCTCGGGATTAATTGTACCTTGAGCATCACCTATATCTGATTTAGA	NM_001349462.1_287_151	NM_001349462.1	mRNA	15	24856512	24978723	+	1953	SNRPN	6638	small nuclear ribonucleoprotein polypeptide N, transcript variant 14		mRNA	Detected	Detected	Not Detected	Detected	Detected	Detected	4.066	3.12992	3.87141	4.49216	5.05564	5.18681
hsa_gmr098350	0.0465088	-1.73415	-0.794227	down	4.71632	5.51055	AAACCGAGTGAGTGCCAGGTATCAAATTGTAGTGGAAATAATCCAGGCGACTACAATTAG	XM_017008680.1_1417_159	XM_017008680.1	mRNA	4	185209582	185362339	+	3325	SNX25	83891	sorting nexin 25, transcript variant X7		mRNA	Detected	Detected	Detected	Detected	Detected	Detected	4.9635	4.84637	4.33909	5.17337	5.87395	5.48433
hsa_gmr100187	0.0272014	-1.8684	-0.901803	down	5.1924	6.0942	CTCCAAGGCTTGCCTTCAAGAATAACTGCGAACTACTTGTATGTGACTGGTGTAAGCACA	XM_017010994.1_416_155	XM_017010994.1	mRNA	6	107506353	107661306	+	5510	SOBP	55084	sine oculis binding protein homolog, transcript variant X8		mRNA	Detected	Detected	Detected	Detected	Detected	Detected	5.58719	5.03325	4.95675	5.74364	6.28144	6.25753
hsa_gmr039616	0.0443182	-2.30534	-1.20498	down	4.90398	6.10895	CTCCAAGGCTTGCCTTCAAGAATAACTGCGAACTACTTGTATGTGACTGGTGTAAGCACA	NM_018013.3_1135_155	NM_018013.3	mRNA	6	107490113	107661309	+	6232	SOBP	55084	sine oculis binding protein homolog		mRNA	Detected	Detected	Detected	Detected	Detected	Detected	5.6131	4.72591	4.37292	5.73297	6.2245	6.36939
hsa_gmr098404	0.049049	-2.96758	-1.56929	down	2.85241	4.4217	CAAACTCGGAGGATTTCTACCTTGAAACTAACCCATAACCAGGATCTAGGAAGTAGCAGC	XM_017008748.2_1311_155	XM_017008748.2	mRNA	4	185585523	185812215	-	6739	SORBS2	8470	sorbin and SH3 domain containing 2, transcript variant X7		mRNA	Not Detected	Not Detected	Not Detected	Detected	Detected	Detected	2.53358	2.36494	3.65871	3.66741	4.64344	4.95424
hsa_gmr098408	0.0453275	-3.08333	-1.62449	down	2.94196	4.56645	CAAACTCGGAGGATTTCTACCTTGAAACTAACCCATAACCAGGATCTAGGAAGTAGCAGC	XM_017008753.2_1311_155	XM_017008753.2	mRNA	4	185585523	185812215	-	5974	SORBS2	8470	sorbin and SH3 domain containing 2, transcript variant X12		mRNA	Not Detected	Not Detected	Not Detected	Detected	Detected	Detected	2.55214	2.46338	3.81036	3.85724	4.80148	5.04062
hsa_gmr098406	0.029624	-3.72565	-1.89749	down	2.45818	4.35568	CAAACTCGGAGGATTTCTACCTTGAAACTAACCCATAACCAGGATCTAGGAAGTAGCAGC	XM_017008751.2_1311_155	XM_017008751.2	mRNA	4	185585523	185812215	-	6190	SORBS2	8470	sorbin and SH3 domain containing 2, transcript variant X9		mRNA	Not Detected	Not Detected	Not Detected	Detected	Detected	Detected	3.11001	1.88781	2.37672	3.5476	5.10186	4.41757
hsa_gmr121439	0.0414544	-2.20417	-1.14024	down	3.21616	4.3564	CAAACTCGGAGGATTTCTACCTTGAAACTAACCCATAACCAGGATCTAGGAAGTAGCAGC	XM_024454257.1_1311_155	XM_024454257.1	mRNA	4	185585523	185812215	-	6031	SORBS2	8470	sorbin and SH3 domain containing 2, transcript variant X11		mRNA	Not Detected	Not Detected	Not Detected	Detected	Detected	Detected	3.31123	2.81468	3.52257	3.83534	4.94672	4.28713
hsa_gmr044503	0.0488103	-1.63621	-0.71036	down	3.93801	4.64837	CCGTGAGTTTGGTCGATATGGCCCTATAGTAGACGTTTACATTCCACTTGACTTCTACAC	NM_080743.4_274_86	NM_080743.4	mRNA	6	89095959	89118081	-	3599	SRSF12	135295	serine and arginine rich splicing factor 12		mRNA	Detected	Detected	Not Detected	Detected	Detected	Detected	4.42441	3.63941	3.75021	4.66903	4.52731	4.74877
hsa_gmr086692	0.00551525	-1.56175	-0.643161	down	3.97399	4.61715	CCGTGAGTTTGGTCGATATGGCCCTATAGTAGACGTTTACATTCCACTTGACTTCTACAC	XM_011535483.2_152_86	XM_011535483.2	mRNA	6	89095957	89117516	-	3479	SRSF12	135295	serine and arginine rich splicing factor 12, transcript variant X2		mRNA	Detected	Detected	Detected	Detected	Detected	Detected	4.07803	3.74317	4.10077	4.59985	4.6646	4.58701
hsa_gmr007813	0.0499364	1.6088	0.685988	up	6.14413	5.45814	AAGACAGTTGGTATCTATCCGAATGCCCAAATATACGTGACCACAGAGAAGCGCATGAGT	NM_001160011.2_705_162	NM_001160011.2	mRNA	1	76074684	76577209	+	1170	ST6GALNAC3	256435	ST6 N-acetylgalactosaminide alpha-2,6-sialyltransferase 3, transcript variant 2		mRNA	Detected	Detected	Detected	Detected	Detected	Detected	6.34946	5.93531	6.14761	5.69311	5.02653	5.65477
hsa_gmr018289	0.0483515	-4.03566	-2.01281	down	7.16291	9.17572	GATGCCTTCCTACTCAAGCCTCCTAGCATTCAAACTTCCATCCTATTAGTCATTAACATG	NM_001292049.1_2384_159	NM_001292049.1	mRNA	3	36380487	36548007	+	2901	STAC	6769	SH3 and cysteine rich domain, transcript variant 2		mRNA	Detected	Detected	Detected	Detected	Detected	Detected	8.50946	6.45626	6.52303	8.70879	9.28462	9.53375
hsa_gmr120927	0.0410707	-3.81277	-1.93084	down	7.25602	9.18686	GATGCCTTCCTACTCAAGCCTCCTAGCATTCAAACTTCCATCCTATTAGTCATTAACATG	XM_024453722.1_2533_159	XM_024453722.1	mRNA	3	36409502	36548007	+	3050	STAC	6769	SH3 and cysteine rich domain, transcript variant X1		mRNA	Detected	Detected	Detected	Detected	Detected	Detected	8.48688	6.57964	6.70154	8.78418	9.31883	9.45757
hsa_gmr097178	0.0478341	-3.7282	-1.89848	down	7.26715	9.16564	GATGCCTTCCTACTCAAGCCTCCTAGCATTCAAACTTCCATCCTATTAGTCATTAACATG	XM_017007083.1_2439_159	XM_017007083.1	mRNA	3	36442024	36548007	+	2956	STAC	6769	SH3 and cysteine rich domain, transcript variant X5		mRNA	Detected	Detected	Detected	Detected	Detected	Detected	8.55019	6.48004	6.77124	8.80052	9.28506	9.41133
hsa_gmr120928	0.0475504	-3.94965	-1.98173	down	7.23632	9.21804	GATGCCTTCCTACTCAAGCCTCCTAGCATTCAAACTTCCATCCTATTAGTCATTAACATG	XM_024453723.1_2350_159	XM_024453723.1	mRNA	3	36409502	36548007	+	2867	STAC	6769	SH3 and cysteine rich domain, transcript variant X3		mRNA	Detected	Detected	Detected	Detected	Detected	Detected	8.53827	6.47988	6.69081	8.73315	9.33108	9.5899
hsa_gmr020577	0.0185083	2.47539	1.30765	up	5.55061	4.24295	TTTATTAATCAAGCGGTCAGGATACCGGGAGTATGAGCATTACTGGACAGAGTTGAGAGG	NM_001317769.1_205_134	NM_001317769.1	mRNA	4	67558697	67607337	+	1177	STAP1	26228	signal transducing adaptor family member 1, transcript variant 2		mRNA	Detected	Detected	Detected	Detected	Detected	Detected	5.59793	5.5563	5.49759	4.82252	3.6466	4.25975
hsa_gmr004984	0.0344189	-3.48015	-1.79915	down	2.94007	4.73922	GGAGACCGTATCATATTCGCTCCAGTACTTCCAGCAAGGAAATTGTACACACGTTTGAGA	NM_001112724.1_938_159	NM_001112724.1	mRNA	5	147235016	147384205	+	1693	STK32A	202374	serine/threonine kinase 32A, transcript variant 1		mRNA	Detected	Not Detected	Not Detected	Detected	Detected	Detected	3.9394	2.3087	2.57212	4.46566	5.26898	4.48304
hsa_gmr117436	0.00863272	1.95289	0.965608	up	6.30546	5.33985	ATAGATGTTAGGATTTGGGTGCTACCTGACACAGAAGTAGGTCTAACCCTCCAAGTACTG	XM_024449736.1_3244_178	XM_024449736.1	mRNA	14	81260652	81436463	-	4345	STON2	85439	stonin 2, transcript variant X8		mRNA	Detected	Detected	Detected	Detected	Detected	Detected	5.92398	6.50604	6.48635	5.28952	5.2643	5.46573
hsa_gmr012972	0.0179792	2.12794	1.08946	up	6.09605	5.00659	ATAGATGTTAGGATTTGGGTGCTACCTGACACAGAAGTAGGTCTAACCCTCCAAGTACTG	NM_001256430.1_3205_178	NM_001256430.1	mRNA	14	81260650	81427404	-	4308	STON2	85439	stonin 2, transcript variant 2		mRNA	Detected	Detected	Detected	Detected	Detected	Detected	5.62677	6.42582	6.23556	4.96287	5.27742	4.77949
hsa_gmr117432	0.0461511	2.02734	1.01959	up	6.23122	5.21163	ATAGATGTTAGGATTTGGGTGCTACCTGACACAGAAGTAGGTCTAACCCTCCAAGTACTG	XM_024449732.1_3415_178	XM_024449732.1	mRNA	14	81260652	81436463	-	4516	STON2	85439	stonin 2, transcript variant X1		mRNA	Detected	Detected	Detected	Detected	Detected	Detected	5.68634	6.51222	6.49511	4.89507	5.07899	5.66085
hsa_gmr117434	0.0360411	2.13547	1.09456	up	6.13825	5.04369	ATAGATGTTAGGATTTGGGTGCTACCTGACACAGAAGTAGGTCTAACCCTCCAAGTACTG	XM_024449734.1_3841_178	XM_024449734.1	mRNA	14	81260652	81427869	-	4942	STON2	85439	stonin 2, transcript variant X3		mRNA	Detected	Detected	Detected	Detected	Detected	Detected	5.49141	6.46731	6.45602	4.81145	5.29575	5.02386
hsa_gmr117435	0.000160643	2.67803	1.42117	up	6.44229	5.02112	ATAGATGTTAGGATTTGGGTGCTACCTGACACAGAAGTAGGTCTAACCCTCCAAGTACTG	XM_024449735.1_3290_178	XM_024449735.1	mRNA	14	81260652	81435637	-	4391	STON2	85439	stonin 2, transcript variant X4		mRNA	Detected	Detected	Detected	Detected	Detected	Detected	6.51537	6.36621	6.4453	5.02879	5.17943	4.85515
hsa_gmr037434	0.042321	1.895	0.922198	up	6.23363	5.31143	CAGTTCCATAGCAGACCAGATGACATTGTGATAGCCACTTATCCTAAATCAGGTACTACT	NM_014465.3_394_145	NM_014465.3	mRNA	4	69726968	69760712	-	1309	SULT1B1	27284	sulfotransferase family 1B member 1		mRNA	Detected	Detected	Detected	Detected	Detected	Detected	5.90212	6.49864	6.30012	5.81846	4.95912	5.15671
hsa_gmr067915	0.021779	1.66948	0.739396	up	6.06577	5.32638	CAGTTCCATAGCAGACCAGATGACATTGTGATAGCCACTTATCCTAAATCAGGTACTACT	XM_005265676.3_309_145	XM_005265676.3	mRNA	4	69726848	69760644	-	1344	SULT1B1	27284	sulfotransferase family 1B member 1, transcript variant X1		mRNA	Detected	Detected	Detected	Detected	Detected	Detected	5.86654	6.39906	5.93172	5.55107	5.24398	5.18408
hsa_gmr067916	0.0284621	2.01096	1.00789	up	6.28474	5.27686	CAGTTCCATAGCAGACCAGATGACATTGTGATAGCCACTTATCCTAAATCAGGTACTACT	XM_005265677.3_509_145	XM_005265677.3	mRNA	4	69726848	69760641	-	1544	SULT1B1	27284	sulfotransferase family 1B member 1, transcript variant X2		mRNA	Detected	Detected	Detected	Detected	Detected	Detected	5.97248	6.59345	6.2883	5.69158	5.28278	4.85621
hsa_gmr067917	0.0427151	1.63377	0.708201	up	6.17626	5.46806	CAGTTCCATAGCAGACCAGATGACATTGTGATAGCCACTTATCCTAAATCAGGTACTACT	XM_005265678.3_262_145	XM_005265678.3	mRNA	4	69726848	69760640	-	1297	SULT1B1	27284	sulfotransferase family 1B member 1, transcript variant X3		mRNA	Detected	Detected	Detected	Detected	Detected	Detected	5.80329	6.44714	6.27835	5.72791	5.45171	5.22456
hsa_bmr096574	0.0347832	1.90231	0.927749	up	4.61403	3.68628	TGCACAAGCTATAATCCTTCAGGGACTTATAGACAGTAGCTAATTCCGAATGAACTGCAG	XM_017006255.2_1917_147	XM_017006255.2	mRNA	3	4310467	4467269	-	2075	SUMF1	285362	sulfatase modifying factor 1, transcript variant X7		mRNA	Detected	Detected	Detected	Detected	Detected	Not Detected	4.47543	5.14369	4.22295	3.64591	3.89086	3.52206
hsa_gmr084220	0.0343249	1.97583	0.982458	up	4.2801	3.29764	TCCATCAGTTCCCTAGATTCTCTTCATTACTACATTCTCTAGCCTAACATTCCGTCCCTG	XM_011530406.3_6609_167	XM_011530406.3	mRNA	22	32507820	33058390	-	7876	SYN3	8224	synapsin III, transcript variant X1		mRNA	Detected	Detected	Detected	Detected	Detected	Not Detected	4.52765	3.87832	4.43432	3.74964	2.95207	3.19122
hsa_gmr042718	0.0490308	-2.51397	-1.32997	down	7.40076	8.73073	GATGGAACAGCTAAGGCTCAGTCTTGCTGAAGAGCTCTCTACTTATAAGGCTATGCTACT	NM_030786.2_1410_184	NM_030786.2	mRNA	1	32679906	32702760	-	3493	SYNC	81493	syncoilin, intermediate filament protein, transcript variant 1		mRNA	Detected	Detected	Detected	Detected	Detected	Detected	8.1348	6.86745	7.20004	8.21614	8.76754	9.20851
hsa_gmr117697	0.0437401	-2.4075	-1.26753	down	7.29423	8.56177	GATGGAACAGCTAAGGCTCAGTCTTGCTGAAGAGCTCTCTACTTATAAGGCTATGCTACT	XM_024450013.1_1300_184	XM_024450013.1	mRNA	1	32680358	32703593	-	5080	SYNC	81493	syncoilin, intermediate filament protein, transcript variant X4		mRNA	Detected	Detected	Detected	Detected	Detected	Detected	8.05155	6.80934	7.0218	8.14905	8.74463	8.79162
hsa_gmr117698	0.0400703	-2.31985	-1.21403	down	7.38645	8.60048	GATGGAACAGCTAAGGCTCAGTCTTGCTGAAGAGCTCTCTACTTATAAGGCTATGCTACT	XM_024450014.1_1387_184	XM_024450014.1	mRNA	1	32680358	32703079	-	5167	SYNC	81493	syncoilin, intermediate filament protein, transcript variant X5		mRNA	Detected	Detected	Detected	Detected	Detected	Detected	8.03064	6.79394	7.33477	8.22199	8.76618	8.81327
hsa_gmr117696	0.0398263	-2.45397	-1.29512	down	7.36355	8.65866	GATGGAACAGCTAAGGCTCAGTCTTGCTGAAGAGCTCTCTACTTATAAGGCTATGCTACT	XM_024450012.1_1346_184	XM_024450012.1	mRNA	1	32680358	32703596	-	5126	SYNC	81493	syncoilin, intermediate filament protein, transcript variant X3		mRNA	Detected	Detected	Detected	Detected	Detected	Detected	7.97419	6.81461	7.30184	8.14266	8.7777	9.05563
hsa_gmr117694	0.0425485	-2.33034	-1.22054	down	7.38564	8.60618	GATGGAACAGCTAAGGCTCAGTCTTGCTGAAGAGCTCTCTACTTATAAGGCTATGCTACT	XM_024450010.1_1416_184	XM_024450010.1	mRNA	1	32680358	32702766	-	5196	SYNC	81493	syncoilin, intermediate filament protein, transcript variant X1		mRNA	Detected	Detected	Detected	Detected	Detected	Detected	8.05108	6.78221	7.32364	8.22379	8.7398	8.85495
hsa_gmr117695	0.0426899	-2.33106	-1.22098	down	7.36354	8.58453	GATGGAACAGCTAAGGCTCAGTCTTGCTGAAGAGCTCTCTACTTATAAGGCTATGCTACT	XM_024450011.1_1351_184	XM_024450011.1	mRNA	1	32680358	32697429	-	5131	SYNC	81493	syncoilin, intermediate filament protein, transcript variant X2		mRNA	Detected	Detected	Detected	Detected	Detected	Detected	8.05353	6.83242	7.20468	8.17161	8.77237	8.8096
hsa_gmr099875	0.00623304	1.69565	0.761836	up	4.00467	3.24283	GAGGATCACCGATTAAATTAGTCAACATTAACTCCACCGATATAGCTGATGGCCGACCCT	XM_017010613.1_802_124	XM_017010613.1	mRNA	6	152121687	152636897	-	27659	SYNE1	23345	spectrin repeat containing nuclear envelope protein 1, transcript variant X17		mRNA	Detected	Detected	Detected	Not Detected	Detected	Not Detected	3.9507	4.04412	4.01917	3.01044	3.21773	3.50033
hsa_gmi126237	0.0379076	1.8565	0.892588	up	4.2134	3.32082	GAGGATCACCGATTAAATTAGTCAACATTAACTCCACCGATATAGCTGATGGCCGACCCT	XR_001743287.1_802_124	XR_001743287.1	misc_RNA	6	152239631	152636897	-	20523	SYNE1	23345	spectrin repeat containing nuclear envelope protein 1, transcript variant X35		mRNA	Detected	Detected	Detected	Detected	Detected	Not Detected	4.44076	3.63333	4.56612	3.33003	3.31018	3.32224
hsa_gmr043739	0.0485292	1.57934	0.659325	up	4.21611	3.55678	GAGGATCACCGATTAAATTAGTCAACATTAACTCCACCGATATAGCTGATGGCCGACCCT	NM_033071.3_756_124	NM_033071.3	mRNA	6	152121684	152636851	-	27439	SYNE1	23345	spectrin repeat containing nuclear envelope protein 1, transcript variant 2		mRNA	Detected	Detected	Detected	Detected	Detected	Not Detected	3.82374	4.36019	4.4644	3.46704	3.39806	3.80524
hsa_gmr074186	0.000155413	-6.96262	-2.79963	down	1.24371	4.04334	CCAGAAGTGTAGTTCCTGGGACATTCATGGATATGAGCTATTCACTAGTTGGGTCAGACT	XM_011509192.2_2281_133	XM_011509192.2	mRNA	1	202590596	202710444	-	7634	SYT2	127833	synaptotagmin 2, transcript variant X3		mRNA	Not Detected	Not Detected	Not Detected	Detected	Detected	Detected	1.42483	1.26553	1.04076	3.82238	4.37264	3.935
hsa_gmr092067	0.0240548	-2.10147	-1.0714	down	3.45013	4.52153	CTTGTCTCCTTCCTAGAGTGGTGAGGTTAGATTTCAATGAGATATAGGAGAGTGATTAGC	XM_017000310.2_2099_152	XM_017000310.2	mRNA	1	202596682	202608479	-	4042	SYT2	127833	synaptotagmin 2, transcript variant X2		mRNA	Detected	Detected	Not Detected	Detected	Detected	Detected	3.88465	3.07336	3.39238	4.50318	4.85903	4.20238
hsa_gmr068791	0.0463273	-14.4442	-3.85241	down	2.44652	6.29894	CCATCCATGTTACCTTCGGTTCCTAAGAAGGATGCTCCAAGAGTCATGGATAAAGTCACT	XM_005269399.1_5662_212	XM_005269399.1	mRNA	10	121994632	122254542	+	9151	TACC2	10579	transforming acidic coiled-coil containing protein 2, transcript variant X23		mRNA	Detected	Not Detected	Not Detected	Detected	Detected	Detected	5.02072	1.35939	0.959451	5.51156	6.72445	6.6608
hsa_gmr072166	0.0343424	-5.57169	-2.47812	down	3.9445	6.42261	CCATCCATGTTACCTTCGGTTCCTAAGAAGGATGCTCCAAGAGTCATGGATAAAGTCACT	XM_006717554.1_5662_212	XM_006717554.1	mRNA	10	121994632	122254542	+	9274	TACC2	10579	transforming acidic coiled-coil containing protein 2, transcript variant X20		mRNA	Detected	Detected	Not Detected	Detected	Detected	Detected	5.282	3.37147	3.18002	5.61097	6.75305	6.90383
hsa_gmr072164	0.0274965	-8.91758	-3.15665	down	3.13732	6.29397	CCATCCATGTTACCTTCGGTTCCTAAGAAGGATGCTCCAAGAGTCATGGATAAAGTCACT	XM_006717552.1_5662_212	XM_006717552.1	mRNA	10	121994632	122254542	+	9322	TACC2	10579	transforming acidic coiled-coil containing protein 2, transcript variant X18		mRNA	Detected	Not Detected	Not Detected	Detected	Detected	Detected	4.83982	2.15589	2.41624	5.57388	6.79347	6.51457
hsa_gmr115558	0.0404881	-13.8079	-3.78743	down	2.59826	6.38568	CCATCCATGTTACCTTCGGTTCCTAAGAAGGATGCTCCAAGAGTCATGGATAAAGTCACT	XM_024447756.1_5662_212	XM_024447756.1	mRNA	10	121994632	122254542	+	9646	TACC2	10579	transforming acidic coiled-coil containing protein 2, transcript variant X1		mRNA	Detected	Not Detected	Not Detected	Detected	Detected	Detected	4.98192	1.77886	1.03398	5.63311	6.79032	6.73362
hsa_gmr115564	0.0450863	-9.98933	-3.32039	down	3.18554	6.50593	CCATCCATGTTACCTTCGGTTCCTAAGAAGGATGCTCCAAGAGTCATGGATAAAGTCACT	XM_024447762.1_5662_212	XM_024447762.1	mRNA	10	121994632	122254542	+	9385	TACC2	10579	transforming acidic coiled-coil containing protein 2, transcript variant X16		mRNA	Detected	Not Detected	Not Detected	Detected	Detected	Detected	5.06415	1.35848	3.13399	5.659	6.79106	7.06774
hsa_gmr115563	0.0223261	-9.1069	-3.18696	down	3.18854	6.3755	CCATCCATGTTACCTTCGGTTCCTAAGAAGGATGCTCCAAGAGTCATGGATAAAGTCACT	XM_024447761.1_5662_212	XM_024447761.1	mRNA	10	121994632	122254542	+	9511	TACC2	10579	transforming acidic coiled-coil containing protein 2, transcript variant X11		mRNA	Detected	Not Detected	Not Detected	Detected	Detected	Detected	4.68751	2.1355	2.74261	5.53045	6.69677	6.89929
hsa_gmr068788	0.0495962	-8.22252	-3.03958	down	3.20343	6.24301	CCATCCATGTTACCTTCGGTTCCTAAGAAGGATGCTCCAAGAGTCATGGATAAAGTCACT	XM_005269392.1_5662_212	XM_005269392.1	mRNA	10	121994632	122254542	+	9520	TACC2	10579	transforming acidic coiled-coil containing protein 2, transcript variant X8		mRNA	Detected	Not Detected	Not Detected	Detected	Detected	Detected	5.05743	1.50077	3.05209	5.54917	6.7755	6.40436
hsa_gmr068786	0.0491841	-10.1654	-3.34559	down	3.05775	6.40334	CCATCCATGTTACCTTCGGTTCCTAAGAAGGATGCTCCAAGAGTCATGGATAAAGTCACT	XM_005269388.1_5662_212	XM_005269388.1	mRNA	10	121994632	122254542	+	9610	TACC2	10579	transforming acidic coiled-coil containing protein 2, transcript variant X4		mRNA	Detected	Not Detected	Not Detected	Detected	Detected	Detected	5.31144	1.83972	2.02209	5.60295	6.89178	6.7153
hsa_gmr103315	0.0363244	-6.11569	-2.61252	down	3.78847	6.40098	CCATCCATGTTACCTTCGGTTCCTAAGAAGGATGCTCCAAGAGTCATGGATAAAGTCACT	XM_017015490.1_5662_212	XM_017015490.1	mRNA	10	121994632	122146659	+	6096	TACC2	10579	transforming acidic coiled-coil containing protein 2, transcript variant X24		mRNA	Detected	Detected	Not Detected	Detected	Detected	Detected	5.35409	2.96816	3.04315	5.86128	6.94736	6.39431
hsa_gmr103313	0.0342001	-7.6541	-2.93623	down	3.38038	6.31661	CCATCCATGTTACCTTCGGTTCCTAAGAAGGATGCTCCAAGAGTCATGGATAAAGTCACT	XM_017015488.1_5662_212	XM_017015488.1	mRNA	10	121994632	122254542	+	9244	TACC2	10579	transforming acidic coiled-coil containing protein 2, transcript variant X21		mRNA	Detected	Not Detected	Not Detected	Detected	Detected	Detected	5.06637	2.42087	2.6539	5.55002	6.76862	6.63121
hsa_gmr103311	0.0431953	-10.3981	-3.37825	down	2.85704	6.23529	CCATCCATGTTACCTTCGGTTCCTAAGAAGGATGCTCCAAGAGTCATGGATAAAGTCACT	XM_017015486.1_5662_212	XM_017015486.1	mRNA	10	121994632	122254542	+	9427	TACC2	10579	transforming acidic coiled-coil containing protein 2, transcript variant X14		mRNA	Detected	Not Detected	Not Detected	Detected	Detected	Detected	4.97702	1.91343	1.68067	5.32396	6.76347	6.61843
hsa_gmr103310	0.0329383	-6.81229	-2.76814	down	3.59645	6.36459	CCATCCATGTTACCTTCGGTTCCTAAGAAGGATGCTCCAAGAGTCATGGATAAAGTCACT	XM_017015485.1_5662_212	XM_017015485.1	mRNA	10	121994632	122254542	+	9463	TACC2	10579	transforming acidic coiled-coil containing protein 2, transcript variant X13		mRNA	Detected	Detected	Not Detected	Detected	Detected	Detected	5.11662	3.05831	2.61443	5.5947	6.88951	6.60958
hsa_gmr103309	0.0456821	-7.13649	-2.83521	down	3.60394	6.43916	CCATCCATGTTACCTTCGGTTCCTAAGAAGGATGCTCCAAGAGTCATGGATAAAGTCACT	XM_017015484.1_5662_212	XM_017015484.1	mRNA	10	121994632	122254542	+	9598	TACC2	10579	transforming acidic coiled-coil containing protein 2, transcript variant X5		mRNA	Detected	Not Detected	Not Detected	Detected	Detected	Detected	5.27806	2.28794	3.24583	5.54152	6.92706	6.8489
hsa_gmr115559	0.0344364	-10.198	-3.35022	down	3.01055	6.36077	CCATCCATGTTACCTTCGGTTCCTAAGAAGGATGCTCCAAGAGTCATGGATAAAGTCACT	XM_024447757.1_6189_212	XM_024447757.1	mRNA	10	122019276	122254542	+	10173	TACC2	10579	transforming acidic coiled-coil containing protein 2, transcript variant X2		mRNA	Detected	Not Detected	Not Detected	Detected	Detected	Detected	5.02632	1.99181	2.01353	5.69367	6.7784	6.61025
hsa_gmr044267	0.0234266	1.52069	0.604723	up	10.2706	9.6659	ATTCCAATATGCCAAAGAATCGTATATTTAGGAGGGAGGCCATACGCCATGCCATAGCTT	NM_054114.4_2497_149	NM_054114.4	mRNA	6	159034468	159045152	-	3887	TAGAP	117289	T cell activation RhoGTPase activating protein, transcript variant 2		mRNA	Detected	Detected	Detected	Detected	Detected	Detected	10.0075	10.3166	10.4877	9.85552	9.57415	9.56803
hsa_gmr015122	0.0358967	1.55978	0.641343	up	10.3354	9.69406	ATTCCAATATGCCAAAGAATCGTATATTTAGGAGGGAGGCCATACGCCATGCCATAGCTT	NM_001278733.1_2126_149	NM_001278733.1	mRNA	6	159034468	159042353	-	3516	TAGAP	117289	T cell activation RhoGTPase activating protein, transcript variant 4		mRNA	Detected	Detected	Detected	Detected	Detected	Detected	10.031	10.3364	10.6388	9.90844	9.61538	9.55836
hsa_gmr025569	0.011369	1.69828	0.764072	up	5.63808	4.87401	GTGTGTAGTTGAGGTTTATTGGTAGGTGGTCAATACGGAATCATTGCAGGTTTGTTTAGG	NM_001346490.1_1462_132	NM_001346490.1	mRNA	12	118149801	118372945	-	5310	TAOK3	51347	TAO kinase 3, transcript variant 5		mRNA	Detected	Detected	Detected	Detected	Detected	Detected	5.36047	5.88504	5.66874	4.81644	4.77233	5.03325
hsa_gmr003965	0.0456295	-2.46789	-1.30328	down	7.43183	8.73511	GACCAAGGCCATATTATTCTTCATTCTATGCACAAATACCAACCGCGAGTGCACGTCATC	NM_001080508.2_814_145	NM_001080508.2	mRNA	6	84732496	84764236	-	6068	TBX18	9096	T-box 18		mRNA	Detected	Detected	Detected	Detected	Detected	Detected	7.71102	6.99697	7.58751	7.98791	8.87256	9.34487
hsa_gmr071582	0.049518	-2.49407	-1.3185	down	7.36755	8.68605	GACCAAGGCCATATTATTCTTCATTCTATGCACAAATACCAACCGCGAGTGCACGTCATC	XM_006715602.3_753_145	XM_006715602.3	mRNA	6	84687361	84764175	-	1411	TBX18	9096	T-box 18, transcript variant X6		mRNA	Detected	Detected	Detected	Detected	Detected	Detected	7.71582	6.8509	7.53594	7.93318	8.8661	9.25888
hsa_gmr100551	0.0308376	-2.64086	-1.40101	down	7.27336	8.67437	GACCAAGGCCATATTATTCTTCATTCTATGCACAAATACCAACCGCGAGTGCACGTCATC	XM_017011473.2_753_145	XM_017011473.2	mRNA	6	84666810	84764175	-	1988	TBX18	9096	T-box 18, transcript variant X4		mRNA	Detected	Detected	Detected	Detected	Detected	Detected	7.59797	6.82255	7.39956	7.99475	8.80781	9.22054
hsa_gmr100550	0.0422046	-2.41495	-1.272	down	7.38613	8.65813	GACCAAGGCCATATTATTCTTCATTCTATGCACAAATACCAACCGCGAGTGCACGTCATC	XM_017011472.1_1200_145	XM_017011472.1	mRNA	6	84732602	84763650	-	6348	TBX18	9096	T-box 18, transcript variant X1		mRNA	Detected	Detected	Detected	Detected	Detected	Detected	7.65332	7.04202	7.46306	7.89579	8.87757	9.20104
hsa_bmr040472	0.0156444	1.99978	0.99984	up	7.80333	6.80349	AGAGGATGGATAAGGACGTTATCCAAGAATGGACATTCAAAGACCAAGTGAGTTTGTGAG	NM_020130.4_391_188	NM_020130.4	mRNA	8	40153468	40155308	+	1841	TCIM	56892	transcriptional and immune response regulator		mRNA	Detected	Detected	Detected	Detected	Detected	Detected	7.45693	7.87977	8.0733	7.09172	6.50983	6.80894
hsa_gmr002064	0.0159427	1.5047	0.589474	up	5.38593	4.79646	AATCACAAGGACCATTCATATTGGACCAAGTAGACTAGGGCATCCTTGCTTCTATCATCA	NM_001010923.2_448_160	NM_001010923.2	mRNA	6	127708194	127901081	-	3866	THEMIS	387357	thymocyte selection associated, transcript variant 2		mRNA	Detected	Detected	Detected	Detected	Detected	Detected	5.42894	5.43244	5.29641	4.87365	4.52502	4.9907
hsa_gmr100058	0.0137702	1.57634	0.656582	up	5.4159	4.75932	AATCACAAGGACCATTCATATTGGACCAAGTAGACTAGGGCATCCTTGCTTCTATCATCA	XM_017010848.1_642_160	XM_017010848.1	mRNA	6	127748216	127918594	-	2215	THEMIS	387357	thymocyte selection associated, transcript variant X3		mRNA	Detected	Detected	Detected	Detected	Detected	Detected	5.2222	5.68118	5.34432	4.91005	4.68213	4.68577
hsa_gmr005491	0.0481226	-2.5064	-1.32562	down	7.32902	8.65464	AAATGAACAGTCGTCGCCACATCTCATCCAGACCACTTGGACTAGCTCAATATTCCATCT	NM_001128176.2_545_181	NM_001128176.2	mRNA	3	24117153	24494822	-	7513	THRB	7068	thyroid hormone receptor beta, transcript variant 2		mRNA	Detected	Detected	Detected	Detected	Detected	Detected	7.92885	7.55698	6.50124	8.30995	8.99482	8.65916
hsa_gmr005492	0.0306406	-2.36121	-1.23953	down	7.39817	8.63769	AAATGAACAGTCGTCGCCACATCTCATCCAGACCACTTGGACTAGCTCAATATTCCATCT	NM_001128177.1_571_181	NM_001128177.1	mRNA	3	24117153	24494822	-	7539	THRB	7068	thyroid hormone receptor beta, transcript variant 3		mRNA	Detected	Detected	Detected	Detected	Detected	Detected	7.9116	7.4857	6.7972	8.30174	8.9755	8.63583
hsa_gmr000416	0.0357273	-2.37691	-1.24909	down	7.30257	8.55166	AAATGAACAGTCGTCGCCACATCTCATCCAGACCACTTGGACTAGCTCAATATTCCATCT	NM_000461.4_434_181	NM_000461.4	mRNA	3	24117153	24494822	-	7402	THRB	7068	thyroid hormone receptor beta, transcript variant 1		mRNA	Detected	Detected	Detected	Detected	Detected	Detected	7.85779	7.36774	6.68219	8.25085	8.95912	8.44501
hsa_gmr030545	0.0292366	-2.42871	-1.28019	down	7.31175	8.59194	AAATGAACAGTCGTCGCCACATCTCATCCAGACCACTTGGACTAGCTCAATATTCCATCT	NM_001354708.1_412_181	NM_001354708.1	mRNA	3	24117153	24495281	-	7380	THRB	7068	thyroid hormone receptor beta, transcript variant 5		mRNA	Detected	Detected	Detected	Detected	Detected	Detected	7.82267	7.42987	6.6827	8.2534	8.91407	8.60833
hsa_gmr030546	0.0361297	-2.65915	-1.41096	down	7.293	8.70396	AAATGAACAGTCGTCGCCACATCTCATCCAGACCACTTGGACTAGCTCAATATTCCATCT	NM_001354709.1_531_181	NM_001354709.1	mRNA	3	24117153	24495005	-	7499	THRB	7068	thyroid hormone receptor beta, transcript variant 6		mRNA	Detected	Detected	Detected	Detected	Detected	Detected	7.90788	7.4147	6.55641	8.26365	9.00964	8.83859
hsa_gmr030547	0.0411907	-2.53913	-1.34433	down	7.35213	8.69646	AAATGAACAGTCGTCGCCACATCTCATCCAGACCACTTGGACTAGCTCAATATTCCATCT	NM_001354710.1_620_181	NM_001354710.1	mRNA	3	24117153	24495005	-	7588	THRB	7068	thyroid hormone receptor beta, transcript variant 7		mRNA	Detected	Detected	Detected	Detected	Detected	Detected	7.95873	7.48813	6.60952	8.26258	8.98381	8.843
hsa_gmr030548	0.0336769	-2.44021	-1.28701	down	7.27763	8.56464	AAATGAACAGTCGTCGCCACATCTCATCCAGACCACTTGGACTAGCTCAATATTCCATCT	NM_001354711.1_474_181	NM_001354711.1	mRNA	3	24117153	24495005	-	7442	THRB	7068	thyroid hormone receptor beta, transcript variant 8		mRNA	Detected	Detected	Detected	Detected	Detected	Detected	7.83652	7.36259	6.63377	8.23215	8.93771	8.52405
hsa_gmr030550	0.035681	-2.53244	-1.34053	down	7.24271	8.58324	AAATGAACAGTCGTCGCCACATCTCATCCAGACCACTTGGACTAGCTCAATATTCCATCT	NM_001354713.1_399_181	NM_001354713.1	mRNA	3	24117153	24494822	-	7367	THRB	7068	thyroid hormone receptor beta, transcript variant 10		mRNA	Detected	Detected	Detected	Detected	Detected	Detected	7.79649	7.40816	6.52347	8.24613	8.96276	8.54082
hsa_gmr097194	0.0377316	-2.34262	-1.22812	down	7.38662	8.61474	AAATGAACAGTCGTCGCCACATCTCATCCAGACCACTTGGACTAGCTCAATATTCCATCT	XM_017007113.1_575_181	XM_017007113.1	mRNA	3	24119496	24495027	-	5200	THRB	7068	thyroid hormone receptor beta, transcript variant X15		mRNA	Detected	Detected	Detected	Detected	Detected	Detected	7.96699	7.35192	6.84094	8.23576	9.04558	8.56287
hsa_gmr030552	0.0493752	-2.41844	-1.27407	down	7.34889	8.62296	AAATGAACAGTCGTCGCCACATCTCATCCAGACCACTTGGACTAGCTCAATATTCCATCT	NM_001354715.1_335_181	NM_001354715.1	mRNA	3	24117153	24494822	-	7303	THRB	7068	thyroid hormone receptor beta, transcript variant 12		mRNA	Detected	Detected	Detected	Detected	Detected	Detected	7.99335	7.47041	6.5829	8.29884	8.9824	8.58765
hsa_gmr086023	0.0388544	-2.58086	-1.36785	down	7.2904	8.65826	AAATGAACAGTCGTCGCCACATCTCATCCAGACCACTTGGACTAGCTCAATATTCCATCT	XM_011534052.2_457_181	XM_011534052.2	mRNA	3	24119496	24348614	-	5082	THRB	7068	thyroid hormone receptor beta, transcript variant X12		mRNA	Detected	Detected	Detected	Detected	Detected	Detected	7.88125	7.46613	6.52383	8.24787	8.90868	8.81822
hsa_gmr086024	0.0291859	-2.56742	-1.36032	down	7.26593	8.62625	AAATGAACAGTCGTCGCCACATCTCATCCAGACCACTTGGACTAGCTCAATATTCCATCT	XM_011534053.2_578_181	XM_011534053.2	mRNA	3	24119496	24495027	-	5203	THRB	7068	thyroid hormone receptor beta, transcript variant X14		mRNA	Detected	Detected	Detected	Detected	Detected	Detected	7.83692	7.35871	6.60217	8.24292	8.87876	8.75708
hsa_gmr120938	0.0473946	-2.54035	-1.34503	down	7.32302	8.66805	AAATGAACAGTCGTCGCCACATCTCATCCAGACCACTTGGACTAGCTCAATATTCCATCT	XM_024453733.1_992_181	XM_024453733.1	mRNA	3	24119496	24495027	-	5617	THRB	7068	thyroid hormone receptor beta, transcript variant X2		mRNA	Detected	Detected	Detected	Detected	Detected	Detected	7.98251	7.44662	6.53994	8.25148	9.00399	8.74868
hsa_gmr120939	0.0399165	-2.40303	-1.26485	down	7.32383	8.58869	AAATGAACAGTCGTCGCCACATCTCATCCAGACCACTTGGACTAGCTCAATATTCCATCT	XM_024453734.1_779_181	XM_024453734.1	mRNA	3	24119496	24495027	-	5404	THRB	7068	thyroid hormone receptor beta, transcript variant X3		mRNA	Detected	Detected	Detected	Detected	Detected	Detected	7.79934	7.595	6.57716	8.30732	8.94175	8.51699
hsa_gmr030549	0.0420049	-2.4473	-1.29119	down	7.28485	8.57604	AAATGAACAGTCGTCGCCACATCTCATCCAGACCACTTGGACTAGCTCAATATTCCATCT	NM_001354712.1_580_181	NM_001354712.1	mRNA	3	24117153	24494822	-	7548	THRB	7068	thyroid hormone receptor beta, transcript variant 9		mRNA	Detected	Detected	Detected	Detected	Detected	Detected	7.89234	7.37103	6.59117	8.23873	8.99145	8.49793
hsa_gmr097193	0.0339849	-2.41397	-1.27141	down	7.31478	8.58619	AAATGAACAGTCGTCGCCACATCTCATCCAGACCACTTGGACTAGCTCAATATTCCATCT	XM_017007112.1_436_181	XM_017007112.1	mRNA	3	24119496	24484095	-	5061	THRB	7068	thyroid hormone receptor beta, transcript variant X13		mRNA	Detected	Detected	Detected	Detected	Detected	Detected	7.83159	7.44716	6.66559	8.18032	8.87396	8.70429
hsa_gmr011368	0.0382197	2.34375	1.22882	up	4.71919	3.49037	TGATGATAATGGCATACGTCCTGCAATTGGTCAGCGAACCCGTCTAAGCAAAGGAGATAT	NM_001204760.1_1597_116	NM_001204760.1	mRNA	4	165873258	166030959	+	2312	TLL1	7092	tolloid like 1, transcript variant 2		mRNA	Detected	Detected	Detected	Not Detected	Detected	Detected	4.86377	4.20299	5.0908	3.18487	3.18938	4.09686
hsa_gmr073042	0.0113402	-1.83935	-0.879199	down	4.84566	5.72486	AGAACAAAGTCGACGAATCCAAACACGAAATCCATTCTCAAGTTGATGCTATCACGGCCG	XM_006720717.4_2709_119	XM_006720717.4	mRNA	15	62560617	62844627	+	12794	TLN2	83660	talin 2, transcript variant X1		mRNA	Detected	Detected	Detected	Detected	Detected	Detected	4.82854	4.9198	4.78865	5.34369	5.85078	5.98011
hsa_gmr117768	0.049713	-2.01572	-1.0113	down	4.6703	5.68159	AGAACAAAGTCGACGAATCCAAACACGAAATCCATTCTCAAGTTGATGCTATCACGGCCG	XM_024450087.1_2024_119	XM_024450087.1	mRNA	15	62390523	62844627	+	12109	TLN2	83660	talin 2, transcript variant X11		mRNA	Detected	Detected	Detected	Detected	Detected	Detected	4.8948	4.23485	4.88124	5.11444	5.85157	6.07876
hsa_gmr065675	0.0344453	-1.85312	-0.889956	down	4.83178	5.72173	AGAACAAAGTCGACGAATCCAAACACGAAATCCATTCTCAAGTTGATGCTATCACGGCCG	XM_005254712.4_1991_119	XM_005254712.4	mRNA	15	62453594	62844627	+	12076	TLN2	83660	talin 2, transcript variant X5		mRNA	Detected	Detected	Detected	Detected	Detected	Detected	5.19297	4.55924	4.74312	5.30102	5.92198	5.9422
hsa_gmr065674	0.0311887	-1.91533	-0.937597	down	4.6763	5.6139	AGAACAAAGTCGACGAATCCAAACACGAAATCCATTCTCAAGTTGATGCTATCACGGCCG	XM_005254711.5_2587_119	XM_005254711.5	mRNA	15	62391668	62844627	+	12672	TLN2	83660	talin 2, transcript variant X6		mRNA	Detected	Detected	Detected	Detected	Detected	Detected	4.89067	4.39656	4.74167	5.15296	5.68587	6.00287
hsa_gmr037980	0.0270334	-1.98779	-0.991165	down	4.73935	5.73052	AGAACAAAGTCGACGAATCCAAACACGAAATCCATTCTCAAGTTGATGCTATCACGGCCG	NM_015059.2_1606_119	NM_015059.2	mRNA	15	62647311	62844631	+	11650	TLN2	83660	talin 2		mRNA	Detected	Detected	Detected	Detected	Detected	Detected	4.82406	4.96135	4.43264	5.28963	5.77083	6.13109
hsa_gmr065678	0.0173818	-1.89697	-0.923699	down	4.75517	5.67887	AGAACAAAGTCGACGAATCCAAACACGAAATCCATTCTCAAGTTGATGCTATCACGGCCG	XM_005254715.3_2584_119	XM_005254715.3	mRNA	15	62560617	62844627	+	12669	TLN2	83660	talin 2, transcript variant X9		mRNA	Detected	Detected	Detected	Detected	Detected	Detected	4.60637	4.87481	4.78433	5.24305	5.81772	5.97584
hsa_gmr065672	0.0261658	-2.09258	-1.06528	down	4.45134	5.51662	AGAACAAAGTCGACGAATCCAAACACGAAATCCATTCTCAAGTTGATGCTATCACGGCCG	XM_005254708.4_1974_119	XM_005254708.4	mRNA	15	62390555	62844627	+	12059	TLN2	83660	talin 2, transcript variant X2		mRNA	Detected	Detected	Detected	Detected	Detected	Detected	4.31009	4.27932	4.76462	4.99623	5.67754	5.8761
hsa_bmr046401	0.0378964	2.06468	1.04592	up	8.19821	7.15229	TGAAAGCTATAACTAGCTGGTTGTGTTTAACCACTGCTATCACGCTATCCTGGGACTGCA	NM_152680.2_2236_137	NM_152680.2	mRNA	4	152626114	152680165	-	3216	TMEM154	201799	transmembrane protein 154		mRNA	Detected	Detected	Detected	Detected	Detected	Detected	8.06779	8.31585	8.21099	7.77703	6.63077	7.04908
hsa_gmr046183	0.04176	-3.35288	-1.7454	down	5.45221	7.19761	CCTCTGTACTTATGCCGCCAGTATCTCGTATGATTTGAACCGGCTCCCAAAGCTAATTTA	NM_152390.2_751_128	NM_152390.2	mRNA	2	39665895	39717963	+	1686	TMEM178A	130733	transmembrane protein 178A, transcript variant 1		mRNA	Detected	Detected	Detected	Detected	Detected	Detected	5.99362	5.24963	5.11337	6.56337	8.23614	6.79332
hsa_gmr119634	0.0196668	-1.83589	-0.876478	down	3.31246	4.18894	TCACACTCTGTATTCTGGTATTCTTACTACTTGAGCTCAGCTCATCGCTGTCATCTTCCC	XM_024452265.1_1808_200	XM_024452265.1	mRNA	22	18527802	18531920	+	2828	TMEM191B	728229	transmembrane protein 191B, transcript variant X1		mRNA	Not Detected	Detected	Not Detected	Detected	Detected	Detected	3.06562	3.21384	3.65791	4.02747	4.05076	4.48858
hsa_bmr078430	0.0397578	-1.81975	-0.863737	down	2.91148	3.77522	CTTGTATAGTGCCTAGTCTGGTATGTGATGTGGTCCAATATATGTTAGCTTAAGGTCACC	XM_011517916.2_3798_115	XM_011517916.2	mRNA	9	35842628	35865515	+	13079	TMEM8B	51754	transmembrane protein 8B, transcript variant X20		mRNA	Detected	Detected	Not Detected	Detected	Detected	Detected	3.23685	2.80708	2.69052	3.33052	3.868	4.12714
hsa_gmr033090	0.03346	1.68161	0.749841	up	5.26544	4.5156	ATCTCACTATTAATGCCACCGACATCCCATCTGGTTCCCATAAAGTGAGTCTGTCCTCTT	NM_003701.3_648_152	NM_003701.3	mRNA	13	42574155	42608013	+	2198	TNFSF11	8600	TNF superfamily member 11, transcript variant 1		mRNA	Detected	Detected	Detected	Detected	Detected	Detected	5.1966	5.12334	5.47637	4.84571	4.12667	4.57441
hsa_gmr074614	0.0186247	1.86437	0.898689	up	6.01304	5.11435	AATTGAAACTAGAAGGGTCTATAATCAGCCTATGCCAGGGCTTCAATGGAATAGTATCCC	XM_011509964.2_2597_151	XM_011509964.2	mRNA	1	173183731	173208896	-	4277	TNFSF4	7292	TNF superfamily member 4, transcript variant X1		mRNA	Detected	Detected	Detected	Detected	Detected	Detected	5.55309	6.23643	6.24959	5.04683	5.09256	5.20366
hsa_gmr032766	0.0309718	1.86789	0.901406	up	5.86616	4.96475	AATTGAAACTAGAAGGGTCTATAATCAGCCTATGCCAGGGCTTCAATGGAATAGTATCCC	NM_003326.4_1794_151	NM_003326.4	mRNA	1	173183731	173207313	-	3474	TNFSF4	7292	TNF superfamily member 4, transcript variant 1		mRNA	Detected	Detected	Detected	Detected	Detected	Detected	5.33388	6.14219	6.1224	5.11078	4.90787	4.87561
hsa_bmr033499	0.0167051	-6.56301	-2.71436	down	4.3773	7.09166	CCCTTTAGGATCGCTTAGAATAACTTGAGGAGTATTATGGCGCTGACTCATATTGTTACC	NM_004179.2_1716_86	NM_004179.2	mRNA	11	18020537	18040788	-	1815	TPH1	7166	tryptophan hydroxylase 1		mRNA	Detected	Detected	Not Detected	Detected	Detected	Detected	4.94604	4.41154	3.77432	6.16737	8.20653	6.90107
hsa_gmr099106	0.0494726	-1.87974	-0.910531	down	5.2335	6.14403	TGACTCTCGATGATTCATTCAACGATGTGGGATCAGACAACTCCAATCAAAGCAGTCCTC	XM_017009623.2_443_152	XM_017009623.2	mRNA	5	115133624	115180296	-	1890	TRIM36	55521	tripartite motif containing 36, transcript variant X3		mRNA	Detected	Detected	Detected	Detected	Detected	Detected	4.78405	5.27991	5.63654	5.93232	6.57135	5.92842
hsa_gmr064950	0.0457864	-1.59724	-0.675581	down	4.38426	5.05984	AATACCAAATGTTCCCACTTTAAGTGGGAGCTAAGCTACAGGTAAGCACACAGAGTGGTA	XM_005251379.2_2796_159	XM_005251379.2	mRNA	9	37753806	37780459	+	3813	TRMT10B	158234	tRNA methyltransferase 10B, transcript variant X13		mRNA	Detected	Detected	Detected	Detected	Detected	Detected	4.48095	4.08528	4.58656	4.79347	4.9833	5.40276
hsa_gmr078358	0.0461042	-1.69672	-0.76275	down	4.29606	5.05881	AATACCAAATGTTCCCACTTTAAGTGGGAGCTAAGCTACAGGTAAGCACACAGAGTGGTA	XM_011517736.3_2766_159	XM_011517736.3	mRNA	9	37753216	37780459	+	3783	TRMT10B	158234	tRNA methyltransferase 10B, transcript variant X2		mRNA	Detected	Detected	Detected	Detected	Detected	Detected	4.79336	3.98975	4.10506	4.88706	5.08981	5.19956
hsa_gmr014168	0.0272384	-1.76508	-0.819736	down	4.38815	5.20789	GAAAGATGGATAGGAGAAATGACTACGGATATAGGGTGCCTCTATTTCAGTCCAAGCATC	NM_001271184.1_166_192	NM_001271184.1	mRNA	X	54920824	54931431	+	3515	TRO	7216	trophinin, transcript variant 8		mRNA	Detected	Detected	Not Detected	Detected	Detected	Detected	4.55191	4.58632	4.02623	4.91912	5.46695	5.2376
hsa_gmr065365	0.0103455	1.68423	0.752087	up	6.75685	6.00476	TTCTCAAACTCTAGACGAGTGTTGGCAACTGGATTGCAAGATGCTCCTACCCTGATAGAT	XM_005253217.3_2604_153	XM_005253217.3	mRNA	11	44727181	44932318	+	4310	TSPAN18	90139	tetraspanin 18, transcript variant X1		mRNA	Detected	Detected	Detected	Detected	Detected	Detected	6.98407	6.56624	6.72025	6.22512	5.87075	5.91843
hsa_gmr020068	0.0482493	-3.38909	-1.7609	down	9.39368	11.1546	CATTGGAATTGTCGGTATTGGAATTGCAGGTCTGACGATCTTTGGCATGATATTCAGCAT	NM_001308315.1_556_140	NM_001308315.1	mRNA	1	115048011	115089500	-	3138	TSPAN2	10100	tetraspanin 2, transcript variant 2		mRNA	Detected	Detected	Detected	Detected	Detected	Detected	10.2836	9.57579	8.32166	10.6636	11.4949	11.3052
hsa_gmr034922	0.049432	-3.04974	-1.60868	down	9.50761	11.1163	CATTGGAATTGTCGGTATTGGAATTGCAGGTCTGACGATCTTTGGCATGATATTCAGCAT	NM_005725.5_631_140	NM_005725.5	mRNA	1	115048011	115089500	-	3213	TSPAN2	10100	tetraspanin 2, transcript variant 1		mRNA	Detected	Detected	Detected	Detected	Detected	Detected	10.3375	9.6424	8.54288	10.6475	11.4749	11.2264
hsa_gmr020069	0.0358607	-3.01743	-1.59332	down	9.77363	11.3669	TTTGGCATGATATTCAGCATGGTCCTCTGCTGTGCGATACGAAACTCACGAGATGTGATA	NM_001308316.1_587_172	NM_001308316.1	mRNA	1	115048011	115089500	-	3129	TSPAN2	10100	tetraspanin 2, transcript variant 3		mRNA	Detected	Detected	Detected	Detected	Detected	Detected	10.4474	9.8482	9.02531	10.759	11.6539	11.688
hsa_gmi148081	0.0276358	-3.66165	-1.87249	down	7.15775	9.03025	TCCACCTAATGAGTCCAATTTGACCCAGTTATACATGCATCTGACAAACTACTCCGTGAA	XR_946758.3_993_141	XR_946758.3	misc_RNA	1	83865021	83999046	-	8016	TTLL7	79739	tubulin tyrosine ligase like 7, transcript variant X1		mRNA	Detected	Detected	Detected	Detected	Detected	Detected	7.72828	6.7886	6.95638	8.10904	9.31788	9.66382
hsa_gmi148082	0.0314998	-3.75408	-1.90846	down	7.08961	8.99807	TCCACCTAATGAGTCCAATTTGACCCAGTTATACATGCATCTGACAAACTACTCCGTGAA	XR_946760.3_993_141	XR_946760.3	misc_RNA	1	83865021	83999046	-	7957	TTLL7	79739	tubulin tyrosine ligase like 7, transcript variant X3		mRNA	Detected	Detected	Detected	Detected	Detected	Detected	7.70351	6.7937	6.77162	8.03022	9.25438	9.70961
hsa_gmr027176	0.0313017	-4.04242	-2.01522	down	7.00503	9.02025	TCCACCTAATGAGTCCAATTTGACCCAGTTATACATGCATCTGACAAACTACTCCGTGAA	NM_001350215.1_933_141	NM_001350215.1	mRNA	1	83865032	83999187	-	7826	TTLL7	79739	tubulin tyrosine ligase like 7, transcript variant 3		mRNA	Detected	Detected	Detected	Detected	Detected	Detected	7.75244	6.76598	6.49667	8.06872	9.30755	9.68448
hsa_gmi121968	0.0249293	-3.55514	-1.82991	down	7.12065	8.95056	TCCACCTAATGAGTCCAATTTGACCCAGTTATACATGCATCTGACAAACTACTCCGTGAA	XR_001737415.2_993_141	XR_001737415.2	misc_RNA	1	83911236	83999046	-	2111	TTLL7	79739	tubulin tyrosine ligase like 7, transcript variant X12		mRNA	Detected	Detected	Detected	Detected	Detected	Detected	7.68067	6.82815	6.85315	8.0807	9.25178	9.51921
hsa_gmi121967	0.0324465	-4.00377	-2.00136	down	7.0597	9.06106	TCCACCTAATGAGTCCAATTTGACCCAGTTATACATGCATCTGACAAACTACTCCGTGAA	XR_001737414.2_993_141	XR_001737414.2	misc_RNA	1	83865021	83999046	-	8012	TTLL7	79739	tubulin tyrosine ligase like 7, transcript variant X11		mRNA	Detected	Detected	Detected	Detected	Detected	Detected	7.78561	6.68184	6.71166	8.08883	9.30535	9.78901
hsa_gmi121966	0.0331113	-4.12541	-2.04454	down	7.05605	9.10059	TCCACCTAATGAGTCCAATTTGACCCAGTTATACATGCATCTGACAAACTACTCCGTGAA	XR_001737413.2_993_141	XR_001737413.2	misc_RNA	1	83865021	83999046	-	7953	TTLL7	79739	tubulin tyrosine ligase like 7, transcript variant X10		mRNA	Detected	Detected	Detected	Detected	Detected	Detected	7.80367	6.62611	6.73838	8.09412	9.38543	9.82222
hsa_gmi121964	0.0305857	-3.55678	-1.83057	down	7.16485	8.99542	TCCACCTAATGAGTCCAATTTGACCCAGTTATACATGCATCTGACAAACTACTCCGTGAA	XR_001737411.2_993_141	XR_001737411.2	misc_RNA	1	83865021	83999046	-	7893	TTLL7	79739	tubulin tyrosine ligase like 7, transcript variant X8		mRNA	Detected	Detected	Detected	Detected	Detected	Detected	7.78148	6.88189	6.83117	8.07553	9.3303	9.58043
hsa_gmi121965	0.032313	-4.07082	-2.02532	down	6.98976	9.01508	TCCACCTAATGAGTCCAATTTGACCCAGTTATACATGCATCTGACAAACTACTCCGTGAA	XR_001737412.2_993_141	XR_001737412.2	misc_RNA	1	83865021	83999046	-	8001	TTLL7	79739	tubulin tyrosine ligase like 7, transcript variant X9		mRNA	Detected	Detected	Detected	Detected	Detected	Detected	7.76566	6.63874	6.56489	8.04421	9.33376	9.66728
hsa_gmi121962	0.0334414	-3.78227	-1.91925	down	7.14342	9.06267	TCCACCTAATGAGTCCAATTTGACCCAGTTATACATGCATCTGACAAACTACTCCGTGAA	XR_001737409.2_993_141	XR_001737409.2	misc_RNA	1	83865021	83999046	-	8005	TTLL7	79739	tubulin tyrosine ligase like 7, transcript variant X2		mRNA	Detected	Detected	Detected	Detected	Detected	Detected	7.71875	6.65999	7.05151	8.04831	9.38961	9.7501
hsa_gmr093607	0.0365919	-2.85062	-1.51127	down	5.11409	6.62536	AACCAGCTAATGGTGCAATGGGTCATGGACCCAGTTATACATGCATCTGACAAACTACTC	XM_017002349.2_865_142	XM_017002349.2	mRNA	1	83865021	83999141	-	7775	TTLL7	79739	tubulin tyrosine ligase like 7, transcript variant X4		mRNA	Detected	Detected	Detected	Detected	Detected	Detected	5.67376	4.62819	5.04032	5.85902	7.00841	7.00865
hsa_gmr089849	0.025613	-3.84772	-1.94401	down	7.02312	8.96713	TCCACCTAATGAGTCCAATTTGACCCAGTTATACATGCATCTGACAAACTACTCCGTGAA	XM_011542159.3_993_141	XM_011542159.3	mRNA	1	83911294	83999046	-	2009	TTLL7	79739	tubulin tyrosine ligase like 7, transcript variant X7		mRNA	Detected	Detected	Detected	Detected	Detected	Detected	7.70056	6.78536	6.58345	8.09657	9.26286	9.54196
hsa_gmr042190	0.0220035	-3.84762	-1.94397	down	7.09016	9.03412	TCCACCTAATGAGTCCAATTTGACCCAGTTATACATGCATCTGACAAACTACTCCGTGAA	NM_024686.5_1134_141	NM_024686.5	mRNA	1	83865032	83999187	-	8027	TTLL7	79739	tubulin tyrosine ligase like 7, transcript variant 1		mRNA	Detected	Detected	Detected	Detected	Detected	Detected	7.68846	6.64254	6.93947	8.17567	9.34775	9.57895
hsa_bmr117505	0.0417088	-3.56549	-1.8341	down	5.85493	7.68903	GAGGCAGAGTTATTGACTCCTACATGTTACCTTGCCTTATATGCCTTTAGTGTACCTATC	XM_024449807.1_2615_126	XM_024449807.1	mRNA	1	83865021	83999141	-	10088	TTLL7	79739	tubulin tyrosine ligase like 7, transcript variant X5		mRNA	Detected	Detected	Detected	Detected	Detected	Detected	6.86856	5.42228	5.27396	6.97849	8.04389	8.04471
hsa_gmi121963	0.0295137	-3.78236	-1.91929	down	7.13612	9.05541	TCCACCTAATGAGTCCAATTTGACCCAGTTATACATGCATCTGACAAACTACTCCGTGAA	XR_001737410.2_993_141	XR_001737410.2	misc_RNA	1	83865021	83999046	-	8065	TTLL7	79739	tubulin tyrosine ligase like 7, transcript variant X6		mRNA	Detected	Detected	Detected	Detected	Detected	Detected	7.7187	6.81206	6.87761	8.0906	9.31019	9.76543
hsa_gmr044868	0.0426472	1.87163	0.904298	up	5.82524	4.92094	TGTGAAAGGTACTAAACAGCGACTAGTCATTAACCGAACTCATGCTTCAGACGAAGGACC	NM_133379.4_7706_100	NM_133379.4	mRNA	2	178744405	178807423	-	18220	TTN	7273	titin, transcript variant novex-3		mRNA	Detected	Detected	Detected	Detected	Detected	Detected	5.46769	5.94659	6.06142	5.1421	5.19655	4.42417
hsa_gmr001832	0.0419364	-1.85405	-0.89068	down	7.90269	8.79337	TTGTTCTGGCTACTCAGATGAGTAGGCCAACAATATGTCAACTGCTGATAGATAGAGGAG	NM_001008224.2_865_153	NM_001008224.2	mRNA	15	70654554	70702308	-	7107	UACA	55075	uveal autoantigen with coiled-coil domains and ankyrin repeats, transcript variant 2		mRNA	Detected	Detected	Detected	Detected	Detected	Detected	8.34695	7.55982	7.8013	8.41303	8.9363	9.03078
hsa_gmr022803	0.0110995	2.44913	1.29227	up	5.5018	4.20952	AGAAGCTTTCGGAAATTCACAAGGATCAACCTGGTCACCCTGTCAATCGAACTATCTATT	NM_001322113.1_1937_148	NM_001322113.1	mRNA	4	114598402	114678225	+	4221	UGT8	7368	UDP glycosyltransferase 8, transcript variant 4		mRNA	Detected	Detected	Detected	Detected	Detected	Detected	5.17103	5.32526	6.0091	4.02348	4.14087	4.46422
hsa_gmr065601	0.043451	-9.6509	-3.27066	down	2.12367	5.39433	CCAGTCTCGGAGGGAAACTAGAGACATCCATGATTATATTAAGCACTTAGGTCATATGGG	XM_005254394.5_1807_135	XM_005254394.5	mRNA	15	53978264	54628608	+	9060	UNC13C	440279	unc-13 homolog C, transcript variant X1		mRNA	Detected	Not Detected	Not Detected	Detected	Detected	Detected	4.17983	1.18538	1.00579	4.93664	6.28662	4.95974
hsa_gmr003985	0.0434848	-5.69589	-2.50992	down	2.76079	5.27071	CCAGTCTCGGAGGGAAACTAGAGACATCCATGATTATATTAAGCACTTAGGTCATATGGG	NM_001080534.2_1143_135	NM_001080534.2	mRNA	15	54012648	54628608	+	8396	UNC13C	440279	unc-13 homolog C, transcript variant 1		mRNA	Detected	Not Detected	Not Detected	Detected	Detected	Detected	4.07561	1.78212	2.42464	4.89929	6.30599	4.60684
hsa_gmr024447	0.0318046	-7.44956	-2.89716	down	2.44079	5.33795	CCAGTCTCGGAGGGAAACTAGAGACATCCATGATTATATTAAGCACTTAGGTCATATGGG	NM_001329919.1_1891_135	NM_001329919.1	mRNA	15	53978180	54628608	+	9138	UNC13C	440279	unc-13 homolog C, transcript variant 2		mRNA	Detected	Detected	Not Detected	Detected	Detected	Detected	3.31245	2.99891	1.011	4.85221	6.39959	4.76204
hsa_gmr108197	0.0288296	-5.44331	-2.44448	down	2.90427	5.34876	CCAGTCTCGGAGGGAAACTAGAGACATCCATGATTATATTAAGCACTTAGGTCATATGGG	XM_017022220.1_1758_135	XM_017022220.1	mRNA	15	53837573	54628605	+	9008	UNC13C	440279	unc-13 homolog C, transcript variant X2		mRNA	Detected	Not Detected	Not Detected	Detected	Detected	Detected	3.88413	2.60255	2.22614	4.84854	6.41345	4.78428
hsa_gmr108198	0.0134324	-5.4845	-2.45536	down	3.15056	5.60592	CCAGTCTCGGAGGGAAACTAGAGACATCCATGATTATATTAAGCACTTAGGTCATATGGG	XM_017022221.1_1638_135	XM_017022221.1	mRNA	15	53837573	54628605	+	8888	UNC13C	440279	unc-13 homolog C, transcript variant X3		mRNA	Detected	Not Detected	Not Detected	Detected	Detected	Detected	4.11864	2.72966	2.60338	5.28575	6.24543	5.28658
hsa_gmr108199	0.0452308	-5.91081	-2.56336	down	2.77331	5.33667	CCAGTCTCGGAGGGAAACTAGAGACATCCATGATTATATTAAGCACTTAGGTCATATGGG	XM_017022222.1_1536_135	XM_017022222.1	mRNA	15	53837573	54628605	+	8786	UNC13C	440279	unc-13 homolog C, transcript variant X4		mRNA	Detected	Not Detected	Not Detected	Detected	Detected	Detected	4.07188	2.64927	1.59879	4.89322	6.39293	4.72386
hsa_gmr033144	0.0321608	-1.68885	-0.756045	down	8.73175	9.4878	ACACGCACACATATGATAATCAGTCAGTCGGTAACCAAATGCTAGAGAGTGACCATTAAC	NM_003762.4_1914_131	NM_003762.4	mRNA	1	171700156	171742239	-	5155	VAMP4	8674	vesicle associated membrane protein 4, transcript variant 1		mRNA	Detected	Detected	Detected	Detected	Detected	Detected	9.03789	8.62447	8.5329	9.19269	9.47018	9.80053
hsa_gmr009842	0.0135489	-1.67357	-0.742929	down	8.73172	9.47465	ACACGCACACATATGATAATCAGTCAGTCGGTAACCAAATGCTAGAGAGTGACCATTAAC	NM_001185127.1_1911_131	NM_001185127.1	mRNA	1	171700156	171742239	-	5152	VAMP4	8674	vesicle associated membrane protein 4, transcript variant 2		mRNA	Detected	Detected	Detected	Detected	Detected	Detected	8.94062	8.63884	8.61572	9.23157	9.46933	9.72305
hsa_gmr067857	0.0311489	-2.44986	-1.2927	down	4.51589	5.80859	CAACACCACGGTAGTGCCTGAAATTTCACCATTGCTGTCAAGTTCCTTTGGGTTAAGCAT	XM_005265439.2_1790_201	XM_005265439.2	mRNA	3	42502643	42537573	+	2653	VIPR1	7433	vasoactive intestinal peptide receptor 1, transcript variant X4		mRNA	Detected	Detected	Detected	Detected	Detected	Detected	4.98312	4.25404	4.31051	5.45221	6.44787	5.52568
hsa_gmr114808	0.0312588	-13.3715	-3.74109	down	2.91346	6.65456	CCCATACCTGGAATTGGAGTCGTGTTGTCATTGACTCGATTTAAACTCCAGCATTTAGAT	XM_024446914.1_1766_175	XM_024446914.1	mRNA	7	159028175	159144924	-	4057	VIPR2	7434	vasoactive intestinal peptide receptor 2, transcript variant X2		mRNA	Detected	Not Detected	Not Detected	Detected	Detected	Detected	4.3664	1.26084	3.11315	5.25533	7.591	7.11733
hsa_gmr032814	0.0240467	-12.2689	-3.61693	down	3.14502	6.76196	CCCATACCTGGAATTGGAGTCGTGTTGTCATTGACTCGATTTAAACTCCAGCATTTAGAT	NM_003382.4_1653_175	NM_003382.4	mRNA	7	159028175	159144957	-	3944	VIPR2	7434	vasoactive intestinal peptide receptor 2, transcript variant 1		mRNA	Detected	Not Detected	Not Detected	Detected	Detected	Detected	4.49826	1.98851	2.94829	5.34312	7.61618	7.32657
hsa_gmr101347	0.0307426	-13.053	-3.7063	down	2.99085	6.69716	CCCATACCTGGAATTGGAGTCGTGTTGTCATTGACTCGATTTAAACTCCAGCATTTAGAT	XM_017012580.1_1734_175	XM_017012580.1	mRNA	7	159028175	159144064	-	4025	VIPR2	7434	vasoactive intestinal peptide receptor 2, transcript variant X9		mRNA	Detected	Not Detected	Not Detected	Detected	Detected	Detected	4.80985	2.11626	2.04646	5.36368	7.54771	7.18009
hsa_gmr064552	0.0364196	-10.2658	-3.35978	down	3.45674	6.81652	CCCATACCTGGAATTGGAGTCGTGTTGTCATTGACTCGATTTAAACTCCAGCATTTAGAT	XM_005249561.3_1832_175	XM_005249561.3	mRNA	7	159028175	159144713	-	4123	VIPR2	7434	vasoactive intestinal peptide receptor 2, transcript variant X1		mRNA	Detected	Not Detected	Not Detected	Detected	Detected	Detected	4.83181	2.36916	3.16925	5.20085	7.5966	7.65211
hsa_gmr114812	0.0304843	-13.0985	-3.71132	down	3.0599	6.77123	CCCATACCTGGAATTGGAGTCGTGTTGTCATTGACTCGATTTAAACTCCAGCATTTAGAT	XM_024446918.1_1520_175	XM_024446918.1	mRNA	7	159028175	159112345	-	3811	VIPR2	7434	vasoactive intestinal peptide receptor 2, transcript variant X10		mRNA	Detected	Not Detected	Not Detected	Detected	Detected	Detected	4.41945	1.28293	3.47733	5.48206	7.47011	7.36151
hsa_gmr114811	0.0235038	-10.279	-3.36163	down	3.43098	6.79261	CCCATACCTGGAATTGGAGTCGTGTTGTCATTGACTCGATTTAAACTCCAGCATTTAGAT	XM_024446917.1_1752_175	XM_024446917.1	mRNA	7	159028175	159104648	-	4043	VIPR2	7434	vasoactive intestinal peptide receptor 2, transcript variant X8		mRNA	Detected	Not Detected	Not Detected	Detected	Detected	Detected	4.6896	2.3854	3.21792	5.4744	7.51877	7.38467
hsa_gmr114810	0.0409777	-13.3206	-3.73559	down	2.99817	6.73376	CCCATACCTGGAATTGGAGTCGTGTTGTCATTGACTCGATTTAAACTCCAGCATTTAGAT	XM_024446916.1_1650_175	XM_024446916.1	mRNA	7	159028175	159112329	-	3941	VIPR2	7434	vasoactive intestinal peptide receptor 2, transcript variant X6		mRNA	Detected	Not Detected	Not Detected	Detected	Detected	Detected	4.8292	1.24625	2.91907	5.32801	7.62834	7.24494
hsa_gmr114809	0.0474814	-9.6183	-3.26578	down	3.38377	6.64955	CCCATACCTGGAATTGGAGTCGTGTTGTCATTGACTCGATTTAAACTCCAGCATTTAGAT	XM_024446915.1_1680_175	XM_024446915.1	mRNA	7	159028175	159143864	-	3971	VIPR2	7434	vasoactive intestinal peptide receptor 2, transcript variant X3		mRNA	Detected	Not Detected	Not Detected	Detected	Detected	Detected	4.96105	1.95311	3.23714	5.13524	7.4787	7.3347
hsa_gmr019570	0.0366454	-10.6396	-3.41137	down	3.32227	6.73364	CCCATACCTGGAATTGGAGTCGTGTTGTCATTGACTCGATTTAAACTCCAGCATTTAGAT	NM_001304522.1_1413_175	NM_001304522.1	mRNA	7	159028175	159144957	-	3704	VIPR2	7434	vasoactive intestinal peptide receptor 2, transcript variant 2		mRNA	Detected	Not Detected	Not Detected	Detected	Detected	Detected	4.79559	2.00225	3.16897	5.23191	7.52325	7.44575
hsa_gmi058469	0.0423768	-11.4672	-3.51944	down	3.02701	6.54645	CCCATACCTGGAATTGGAGTCGTGTTGTCATTGACTCGATTTAAACTCCAGCATTTAGAT	NR_130758.1_1987_175	NR_130758.1	misc_RNA	7	159028175	159144957	-	4278	VIPR2	7434	vasoactive intestinal peptide receptor 2, transcript variant 3		mRNA	Detected	Not Detected	Not Detected	Detected	Detected	Detected	4.83083	1.59904	2.65115	5.11089	7.45273	7.07573
hsa_gmr087031	0.0360574	-2.82107	-1.49624	down	3.39705	4.89329	ACACCATCTTAGTGGAATTTGCTCTACGTTTGCAGTTTGCCGTGCAACAGTTGATCGGAA	XM_011536120.2_3568_124	XM_011536120.2	mRNA	6	157444650	157674715	+	4138	ZDHHC14	79683	zinc finger DHHC-type containing 14, transcript variant X6		mRNA	Detected	Detected	Not Detected	Detected	Detected	Detected	3.82388	2.92154	3.44571	4.09004	5.38174	5.20808
hsa_gmr067298	0.0116157	1.75331	0.810081	up	4.69419	3.8841	CCACGTACTGATGGGCCACCTGACTTAGACTCTCATTCGTATATGATCAACTCTAACACA	XM_005263115.4_3483_124	XM_005263115.4	mRNA	4	112539434	112636898	-	6698	ZGRF1	55345	zinc finger GRF-type containing 1, transcript variant X1		mRNA	Detected	Detected	Detected	Detected	Detected	Detected	4.36537	4.84661	4.87058	3.95426	3.72103	3.97702
hsa_gmr110180	0.0114728	-1.57538	-0.655702	down	5.69344	6.34914	ATTCACCTCATTATCACTCAGAGTCCGTAGTTTACCGTAGGGTTTGCCCTTTGCGTTGTA	XM_017025011.2_3287_108	XM_017025011.2	mRNA	17	11957433	11997397	-	4445	ZNF18	7566	zinc finger protein 18, transcript variant X10		mRNA	Detected	Detected	Detected	Detected	Detected	Detected	5.93098	5.48481	5.66452	6.27659	6.27793	6.4929
hsa_gmr036873	0.0289942	-1.53031	-0.61382	down	3.19973	3.81355	CACATAGGTAAGAAGCTGTACGGATGTGATGAAGTTGACGGTAACTTTCATCAGAGCTCC	NM_013249.3_1110_163	NM_013249.3	mRNA	11	6997085	7020358	-	4904	ZNF214	7761	zinc finger protein 214, transcript variant 2		mRNA	Detected	Detected	Not Detected	Detected	Detected	Detected	3.23138	2.92017	3.44764	3.65231	3.78519	4.00315
hsa_gmr111344	0.0492976	-2.35797	-1.23754	down	3.4492	4.68674	TAGCACAGTTCCTTTAAGGAGCCTTCATAGCCATGTAGTACTAGCCAAGATCCGCATAAA	XM_017026635.1_6048_143	XM_017026635.1	mRNA	19	43827292	43853286	+	6961	ZNF283	284349	zinc finger protein 283, transcript variant X11		mRNA	Detected	Detected	Not Detected	Detected	Detected	Detected	3.7913	3.80788	2.74841	4.29804	5.21035	4.55183
hsa_gmr097255	0.0440087	-1.7985	-0.846797	down	6.29598	7.14278	ACTGTGAATAGTACTACCCGTGCTGGTCCTCTTGCTATGACGGCAATTACTGGGTATTTA	XM_017007191.1_2084_123	XM_017007191.1	mRNA	3	21418419	22372641	-	4429	ZNF385D	79750	zinc finger protein 385D, transcript variant X1		mRNA	Detected	Detected	Detected	Detected	Detected	Detected	6.61664	5.88661	6.3847	6.78274	7.18497	7.46063
hsa_gmr097257	0.038288	-1.79893	-0.84714	down	6.19339	7.04053	ACTGTGAATAGTACTACCCGTGCTGGTCCTCTTGCTATGACGGCAATTACTGGGTATTTA	XM_017007193.1_2074_123	XM_017007193.1	mRNA	3	21418419	21851008	-	4419	ZNF385D	79750	zinc finger protein 385D, transcript variant X3		mRNA	Detected	Detected	Detected	Detected	Detected	Detected	6.63447	6.01868	5.92702	6.71901	7.1179	7.28468
hsa_gmr097261	0.0376234	-1.8875	-0.916478	down	6.14534	7.06182	ACTGTGAATAGTACTACCCGTGCTGGTCCTCTTGCTATGACGGCAATTACTGGGTATTTA	XM_017007197.1_2495_123	XM_017007197.1	mRNA	3	21418419	21750869	-	4840	ZNF385D	79750	zinc finger protein 385D, transcript variant X7		mRNA	Detected	Detected	Detected	Detected	Detected	Detected	6.6118	5.69054	6.13369	6.79411	7.24957	7.14178
hsa_gmr102561	0.0411927	-1.79365	-0.842899	down	5.5229	6.3658	GGAACCTTTGATATTCCTGGCTGTGTATAGTGCCTGTTGGTGGACTGTACTGATACTCAA	XM_017014339.1_132_196	XM_017014339.1	mRNA	9	111525159	111539775	+	1283	ZNF483	158399	zinc finger protein 483, transcript variant X4		mRNA	Detected	Detected	Detected	Detected	Detected	Detected	5.4865	5.33641	5.7458	5.88589	6.44389	6.76762
hsa_bmr078578	0.0181222	-2.06636	-1.04709	down	3.60115	4.64824	TGTTATTGGTATGGTAGTTGCAATGCGAGGCTGTCACATCCTTCACTTGTCGCATTGTAG	XM_011518300.2_57_94	XM_011518300.2	mRNA	9	111525820	111553733	+	14270	ZNF483	158399	zinc finger protein 483, transcript variant X3		mRNA	Detected	Detected	Not Detected	Detected	Detected	Detected	3.68359	3.27509	3.84476	4.24809	4.96772	4.72889
hsa_gmr041415	0.0120441	-5.66323	-2.50162	down	2.59636	5.09799	CATTGTGACCATAAGAGCACCAATTCAAGTGACCTTAAGCGGCACATCATATCTGTCCAT	NM_021998.4_2126_137	NM_021998.4	mRNA	X	85243991	85273362	+	4167	ZNF711	7552	zinc finger protein 711, transcript variant 2		mRNA	Not Detected	Detected	Not Detected	Detected	Detected	Detected	2.39553	3.18398	2.20957	4.21675	5.90834	5.16887
hsa_gmr113653	0.0256178	-3.26805	-1.70843	down	3.35883	5.06726	CATTGTGACCATAAGAGCACCAATTCAAGTGACCTTAAGCGGCACATCATATCTGTCCAT	XM_017029803.1_3014_137	XM_017029803.1	mRNA	X	85246488	85273362	+	5055	ZNF711	7552	zinc finger protein 711, transcript variant X2		mRNA	Detected	Detected	Not Detected	Detected	Detected	Detected	3.86954	2.94455	3.2624	4.38473	5.80547	5.01159
hsa_gmr113656	0.0415777	-6.85802	-2.77779	down	2.33509	5.11288	CATTGTGACCATAAGAGCACCAATTCAAGTGACCTTAAGCGGCACATCATATCTGTCCAT	XM_017029808.1_2440_137	XM_017029808.1	mRNA	X	85243820	85273362	+	4481	ZNF711	7552	zinc finger protein 711, transcript variant X16		mRNA	Detected	Not Detected	Not Detected	Detected	Detected	Detected	3.97044	1.98683	1.04799	4.58423	5.83249	4.92191
hsa_gmr084508	0.0274906	-6.88685	-2.78384	down	2.41981	5.20365	CATTGTGACCATAAGAGCACCAATTCAAGTGACCTTAAGCGGCACATCATATCTGTCCAT	XM_011531025.1_2926_137	XM_011531025.1	mRNA	X	85243820	85273362	+	4967	ZNF711	7552	zinc finger protein 711, transcript variant X12		mRNA	Detected	Not Detected	Not Detected	Detected	Detected	Detected	3.90766	1.62684	1.72493	4.72647	5.87555	5.00895
hsa_gmr113655	0.0487939	-3.19882	-1.67754	down	3.50604	5.18358	CATTGTGACCATAAGAGCACCAATTCAAGTGACCTTAAGCGGCACATCATATCTGTCCAT	XM_017029807.1_2556_137	XM_017029807.1	mRNA	X	85243820	85273362	+	4597	ZNF711	7552	zinc finger protein 711, transcript variant X15		mRNA	Detected	Detected	Not Detected	Detected	Detected	Detected	4.27875	2.65154	3.58783	4.47637	5.72291	5.35145
hsa_gmr084507	0.0360758	-5.0873	-2.3469	down	2.67408	5.02098	CATTGTGACCATAAGAGCACCAATTCAAGTGACCTTAAGCGGCACATCATATCTGTCCAT	XM_011531024.1_3052_137	XM_011531024.1	mRNA	X	85243820	85273362	+	5093	ZNF711	7552	zinc finger protein 711, transcript variant X7		mRNA	Detected	Not Detected	Not Detected	Detected	Detected	Detected	3.80376	1.84633	2.37217	4.37649	5.95729	4.72917
hsa_gmr084506	0.0404376	-4.12619	-2.04481	down	2.89847	4.94328	CATTGTGACCATAAGAGCACCAATTCAAGTGACCTTAAGCGGCACATCATATCTGTCCAT	XM_011531023.3_2270_137	XM_011531023.3	mRNA	X	85243997	85273362	+	4311	ZNF711	7552	zinc finger protein 711, transcript variant X6		mRNA	Detected	Not Detected	Not Detected	Detected	Detected	Detected	3.96335	2.58684	2.14521	4.29963	5.70723	4.82296
hsa_gmr067083	0.0304785	-3.62837	-1.85932	down	3.08128	4.9406	CATTGTGACCATAAGAGCACCAATTCAAGTGACCTTAAGCGGCACATCATATCTGTCCAT	XM_005262188.1_2264_137	XM_005262188.1	mRNA	X	85243991	85273362	+	4305	ZNF711	7552	zinc finger protein 711, transcript variant X10		mRNA	Detected	Detected	Not Detected	Detected	Detected	Detected	3.76575	2.86531	2.61279	4.42628	5.82851	4.56702
hsa_gmr067084	0.0426375	-3.94378	-1.97958	down	3.26804	5.24762	CATTGTGACCATAAGAGCACCAATTCAAGTGACCTTAAGCGGCACATCATATCTGTCCAT	XM_005262189.3_2380_137	XM_005262189.3	mRNA	X	85243991	85273362	+	4421	ZNF711	7552	zinc finger protein 711, transcript variant X14		mRNA	Detected	Not Detected	Not Detected	Detected	Detected	Detected	4.22319	2.50244	3.07849	4.41628	5.94615	5.38042
hsa_gmr084503	0.0412661	-3.27613	-1.71199	down	3.40346	5.11546	CATTGTGACCATAAGAGCACCAATTCAAGTGACCTTAAGCGGCACATCATATCTGTCCAT	XM_011531020.1_2701_137	XM_011531020.1	mRNA	X	85243820	85273362	+	4742	ZNF711	7552	zinc finger protein 711, transcript variant X3		mRNA	Detected	Detected	Not Detected	Detected	Detected	Detected	4.29117	3.07684	2.84238	4.6512	5.82966	4.8655
hsa_gmr084502	0.0405161	-5.97992	-2.58013	down	2.42941	5.00954	CATTGTGACCATAAGAGCACCAATTCAAGTGACCTTAAGCGGCACATCATATCTGTCCAT	XM_011531019.1_3064_137	XM_011531019.1	mRNA	X	85243820	85273362	+	5105	ZNF711	7552	zinc finger protein 711, transcript variant X1		mRNA	Detected	Not Detected	Not Detected	Detected	Detected	Detected	3.61329	2.56861	1.10634	4.35843	5.91551	4.75468
hsa_gmr113654	0.0333447	-4.45122	-2.1542	down	2.92132	5.07552	CATTGTGACCATAAGAGCACCAATTCAAGTGACCTTAAGCGGCACATCATATCTGTCCAT	XM_017029805.1_2144_137	XM_017029805.1	mRNA	X	85243991	85273362	+	4185	ZNF711	7552	zinc finger protein 711, transcript variant X11		mRNA	Detected	Not Detected	Not Detected	Detected	Detected	Detected	3.89303	2.55465	2.31627	4.29877	5.90737	5.02041
hsa_gmr113657	0.0389551	-2.89482	-1.53347	down	3.55679	5.09027	CATTGTGACCATAAGAGCACCAATTCAAGTGACCTTAAGCGGCACATCATATCTGTCCAT	XM_017029809.1_2006_137	XM_017029809.1	mRNA	X	85243991	85273362	+	4047	ZNF711	7552	zinc finger protein 711, transcript variant X17		mRNA	Detected	Detected	Not Detected	Detected	Detected	Detected	4.19549	3.37842	3.09647	4.50672	5.81737	4.94672
hsa_gmr084509	0.0427529	-3.11909	-1.64112	down	3.11971	4.76083	CATTGTGACCATAAGAGCACCAATTCAAGTGACCTTAAGCGGCACATCATATCTGTCCAT	XM_011531026.1_2914_137	XM_011531026.1	mRNA	X	85243820	85273362	+	4955	ZNF711	7552	zinc finger protein 711, transcript variant X13		mRNA	Detected	Not Detected	Not Detected	Detected	Detected	Detected	3.61427	2.70872	3.03614	4.06194	5.71333	4.50723
hsa_gmr112027	0.0362103	1.77943	0.831412	up	4.48822	3.6568	CATCCCAACCTAGGTCAAATATGGCGGAATATTGATTTCGTCTCTAACTCCCTGTATCTC	XM_017027643.1_7856_108	XM_017027643.1	mRNA	20	59146075	59259113	+	9824	ZNF831	128611	zinc finger protein 831, transcript variant X4		mRNA	Detected	Detected	Detected	Detected	Detected	Not Detected	4.62867	4.50396	4.33201	4.1493	3.51848	3.30264
