# Supplementary material for: circ_0086296 induced atherosclerotic lesions via the IFIT1/STAT1 feedback loop by sponging miR-576-3p
Source: Cell Mol Biol Lett. 2022 Sep 23;27:80. doi: 10.1186/s11658-022-00372-2 (PMC9502643; doi:10.1186/s11658-022-00372-2)
Supplement: Supplementary file 5 — Additional file 5. The binding site of circRNAs and miRNAs. [file 11658_2022_372_MOESM5_ESM.xlsx]

## Sheet: Sheet1
miRNA	circRNA	Total Score	Total Energy	Max Score	Max Energy	Target Length	Positions	MRE
hsa-miR-200c-5p	hsa_circ_0086296	143	-17.58	143	-17.58	231	145	1
hsa-miR-483-5p	hsa_circ_0086296	143	-17.93	143	-17.93	231	182	1
hsa-miR-6721-5p	hsa_circ_0086296	143	-28.29	143	-28.29	231	179	1
hsa-miR-7978	hsa_circ_0086296	143	-13.94	143	-13.94	231	171	1
hsa-miR-6823-5p	hsa_circ_0086296	142	-13.39	142	-13.39	231	105	1
hsa-miR-6878-5p	hsa_circ_0086296	142	-22.51	142	-22.51	231	52	1
hsa-miR-576-3p	hsa_circ_0086296	142	-10.2	142	-10.2	231	76	1
hsa-miR-889-5p	hsa_circ_0086296	142	-16.06	142	-16.06	231	160	1
hsa-miR-18a-3p	hsa_circ_0086296	142	-18.65	142	-18.65	231	144	1
hsa-miR-338-3p	hsa_circ_0086296	142	-17.95	142	-17.95	231	19	1
hsa-miR-7113-5p	hsa_circ_0086296	142	-21.91	142	-21.91	231	69	1
hsa-miR-654-5p	hsa_circ_0086296	142	-19.29	142	-19.29	231	116	1
hsa-miR-4752	hsa_circ_0086296	142	-13.31	142	-13.31	231	80	1
hsa-miR-646	hsa_circ_0086296	145	-13.87	145	-13.87	231	45	1
hsa-miR-301a-3p	hsa_circ_0086296	145	-18.63	145	-18.63	231	20	1
hsa-miR-6083	hsa_circ_0086296	145	-7.6	145	-7.6	231	34	1
hsa-miR-3913-3p	hsa_circ_0086296	143	-12.1	143	-12.1	231	16	1
hsa-miR-1228-5p	hsa_circ_0086296	140	-23.86	140	-23.86	231	51	1
hsa-miR-556-5p	hsa_circ_0086296	140	-12.95	140	-12.95	231	177	1
hsa-miR-1203	hsa_circ_0086296	140	-26.61	140	-26.61	231	203	1
hsa-miR-1244	hsa_circ_0086296	140	-17.93	140	-17.93	231	38	1
hsa-miR-455-5p	hsa_circ_0086296	140	-15.52	140	-15.52	231	77	1
hsa-miR-183-3p	hsa_circ_0086296	140	-9.59	140	-9.59	231	36	1
hsa-miR-372-5p	hsa_circ_0086296	140	-9.49	140	-9.49	231	5	1
hsa-miR-4772-5p	hsa_circ_0086296	140	-16.62	140	-16.62	231	62	1
hsa-miR-665	hsa_circ_0086296	141	-18.22	141	-18.22	231	74	1
hsa-miR-6074	hsa_circ_0086296	141	-18.67	141	-18.67	231	208	1
hsa-miR-10393-5p	hsa_circ_0086296	141	-19.14	141	-19.14	231	27	1
hsa-miR-6839-3p	hsa_circ_0086296	141	-18.6	141	-18.6	231	102	1
hsa-miR-6876-5p	hsa_circ_0086296	142	-22.26	142	-22.26	231	69	1
hsa-miR-629-5p	hsa_circ_0086296	141	-10.17	141	-10.17	231	100	1
hsa-miR-1298-3p	hsa_circ_0086296	141	-18.78	141	-18.78	231	55	1
hsa-miR-301b-3p	hsa_circ_0086296	141	-17.7	141	-17.7	231	20	1
hsa-miR-3922-5p	hsa_circ_0086296	141	-21.82	141	-21.82	231	200	1
hsa-miR-6736-5p	hsa_circ_0086296	140	-24.3	140	-24.3	231	51	1
hsa-miR-6754-5p	hsa_circ_0086296	140	-24.12	140	-24.12	231	72	1
hsa-miR-3160-5p	hsa_circ_0086296	141	-9.84	141	-9.84	231	132	1
hsa-miR-3187-5p	hsa_circ_0086296	141	-25.22	141	-25.22	231	51	1
hsa-miR-2278	hsa_circ_0086296	141	-18.46	141	-18.46	231	108	1
hsa-miR-4486	hsa_circ_0086296	153	-26.32	153	-26.32	231	59	1
hsa-miR-4524a-5p	hsa_circ_0086296	152	-16.37	152	-16.37	231	43	1
hsa-miR-455-3p	hsa_circ_0086296	152	-16.2	152	-16.2	231	23	1
hsa-miR-4680-3p	hsa_circ_0086296	154	-10.61	154	-10.61	231	38	1
hsa-miR-3668	hsa_circ_0086296	154	-13.14	154	-13.14	231	167	1
hsa-miR-656-3p	hsa_circ_0086296	154	-14.45	154	-14.45	231	30	1
hsa-miR-1182	hsa_circ_0086296	153	-21.03	153	-21.03	231	58	1
hsa-miR-5006-5p	hsa_circ_0086296	151	-20.11	151	-20.11	231	76	1
hsa-miR-4524b-5p	hsa_circ_0086296	151	-11.24	151	-11.24	231	44	1
hsa-miR-8071	hsa_circ_0086296	152	-23.83	152	-23.83	231	116	1
hsa-miR-1231	hsa_circ_0086296	152	-32.59	152	-32.59	231	57	1
hsa-miR-1250-3p	hsa_circ_0086296	151	-11.77	151	-11.77	231	1	1
hsa-miR-6894-5p	hsa_circ_0086296	152	-28.41	152	-28.41	231	64	1
hsa-miR-6865-5p	hsa_circ_0086296	152	-24.02	152	-24.02	231	160	1
hsa-miR-382-3p	hsa_circ_0086296	160	-16.12	160	-16.12	231	30	1
hsa-miR-3671	hsa_circ_0086296	162	-15.06	162	-15.06	231	6	1
hsa-miR-8075	hsa_circ_0086296	163	-19.22	163	-19.22	231	170	1
hsa-miR-7848-3p	hsa_circ_0086296	156	-27.28	156	-27.28	231	143	1
hsa-miR-208a-3p	hsa_circ_0086296	157	-19.58	157	-19.58	231	186	1
hsa-miR-5687	hsa_circ_0086296	147	-16.09	147	-16.09	231	105	1
hsa-miR-190a-3p	hsa_circ_0086296	147	-4.67	147	-4.67	231	208	1
hsa-miR-12114	hsa_circ_0086296	147	-13.1	147	-13.1	231	122	1
hsa-miR-4647	hsa_circ_0086296	146	-22.44	146	-22.44	231	183	1
hsa-miR-8069	hsa_circ_0086296	145	-25.08	145	-25.08	231	159	1
hsa-miR-3160-3p	hsa_circ_0086296	149	-16.46	149	-16.46	231	174	1
hsa-miR-493-3p	hsa_circ_0086296	149	-16.89	149	-16.89	231	149	1
hsa-miR-6802-5p	hsa_circ_0086296	150	-13.74	150	-13.74	231	121	1
hsa-miR-208b-3p	hsa_circ_0086296	150	-15.44	150	-15.44	231	185	1
hsa-miR-4773	hsa_circ_0086296	150	-14.4	150	-14.4	231	107	1
hsa-miR-374b-3p	hsa_circ_0086296	148	-13.35	148	-13.35	231	45	1
hsa-miR-1183	hsa_circ_0086296	148	-22.26	148	-22.26	231	117	1
hsa-miR-3911	hsa_circ_0086296	147	-25.09	147	-25.09	231	80	1
hsa-miR-6729-5p	hsa_circ_0086296	149	-31.51	149	-31.51	231	49	1
hsa-miR-3923	hsa_circ_0086296	148	-17.08	148	-17.08	231	47	1
hsa-miR-1262	hsa_circ_0086296	148	-23.3	148	-23.3	231	52	1
