# Supplementary material for: circ_0086296 induced atherosclerotic lesions via the IFIT1/STAT1 feedback loop by sponging miR-576-3p
Source: Cell Mol Biol Lett. 2022 Sep 23;27:80. doi: 10.1186/s11658-022-00372-2 (PMC9502643; doi:10.1186/s11658-022-00372-2)
Supplement: Supplementary file 6 — Additional file 6. The binding site of mRNAs and miRNAs. [file 11658_2022_372_MOESM6_ESM.xlsx]

## Sheet: Sheet1
miRNA	mRNA	Total Score	Total Energy	Max Score	Max Energy	Target Length	Positions	MRE
hsa-miR-576-3p	XM_017006080.2	885	-80.68	160	-17.95	12295	812 2917 1632 6350 5105 10894	6
hsa-miR-576-3p	XM_017022243.1	733	-60.48	158	-14.7	19631	7843 16376 19497 16124 2484	5
hsa-miR-576-3p	XM_017022241.1	733	-60.48	158	-14.7	19635	7847 16380 19501 16128 2488	5
hsa-miR-576-3p	XM_017022252.2	733	-60.48	158	-14.7	18633	6845 15378 18499 15126 1486	5
hsa-miR-576-3p	XM_006720544.4	733	-60.48	158	-14.7	20283	8495 17028 20149 16776 3136	5
hsa-miR-576-3p	XM_017006073.2	724	-66.21	154	-17.95	10148	770 71 4203 2958 8747	5
hsa-miR-576-3p	XR_001745519.1	750	-67.55	154	-15.82	11463	452 8915 7281 5217 5185	5
hsa-miR-576-3p	XM_017029391.1	736	-86.88	158	-20.04	6988	3352 3781 1847 6120 3154	5
hsa-miR-576-3p	NM_001135057.2	584	-67.79	148	-20.57	5940	897 3720 688 1039	4
hsa-miR-576-3p	NM_130830.4	584	-67.79	148	-20.57	5883	840 3663 631 982	4
hsa-miR-576-3p	XM_011511227.2	567	-54.86	145	-20.44	21820	2930 15928 16366 20664	4
hsa-miR-576-3p	XM_017016035.2	577	-53.69	146	-14.01	6312	2908 2956 912 5631	4
hsa-miR-576-3p	XM_006714316.3	577	-54.85	150	-14.92	15998	3371 11573 11242 15079	4
hsa-miR-576-3p	XM_011512613.2	578	-50.34	154	-17.95	9965	587 4020 2775 8564	4
hsa-miR-576-3p	XM_006713560.3	578	-50.34	154	-17.95	9903	525 3958 2713 8502	4
hsa-miR-576-3p	XM_017007941.1	598	-46.53	165	-13.67	12353	10200 8326 222 9676	4
hsa-miR-576-3p	XM_011531788.2	598	-46.53	165	-13.67	12346	10193 8319 222 9669	4
hsa-miR-576-3p	XM_017007939.1	598	-46.53	165	-13.67	12043	9890 8016 222 9366	4
hsa-miR-576-3p	XM_017007936.1	598	-46.53	165	-13.67	12289	10136 8262 222 9612	4
hsa-miR-576-3p	XM_017007933.1	598	-46.53	165	-13.67	12319	10166 8292 222 9642	4
hsa-miR-576-3p	XM_017007942.1	598	-46.53	165	-13.67	12161	10008 8134 222 9484	4
hsa-miR-576-3p	NM_001322402.1	598	-46.53	165	-13.67	12802	10637 8763 684 10113	4
hsa-miR-576-3p	XM_017007932.1	598	-46.53	165	-13.67	12328	10175 8301 222 9651	4
hsa-miR-576-3p	XM_017007934.1	598	-46.53	165	-13.67	12313	10160 8286 222 9636	4
hsa-miR-576-3p	XM_011531791.2	598	-46.53	165	-13.67	12262	10109 8235 222 9585	4
hsa-miR-576-3p	XM_017002580.2	605	-56.34	165	-17.94	11169	4280 6225 5584 10128	4
hsa-miR-576-3p	XM_017002581.2	605	-56.34	165	-17.94	11332	4443 6388 5747 10291	4
hsa-miR-576-3p	XM_011544309.3	605	-56.34	165	-17.94	10753	3864 5809 5168 9712	4
hsa-miR-576-3p	XM_017002579.2	605	-56.34	165	-17.94	11419	4530 6475 5834 10378	4
hsa-miR-576-3p	XM_005273318.4	605	-56.34	165	-17.94	10861	3972 5917 5276 9820	4
hsa-miR-576-3p	XM_006719507.4	592	-51.49	149	-15.92	10014	5169 2175 8621 5473	4
hsa-miR-576-3p	NM_133379.4	435	-43.11	147	-16.16	18236	2753 3104 5571	3
hsa-miR-576-3p	XM_017016036.1	435	-40.21	146	-14.01	3738	2908 2956 912	3
hsa-miR-576-3p	XM_017009386.2	436	-38.52	155	-14.87	7588	7096 1463 6066	3
hsa-miR-576-3p	XM_011518300.2	425	-41.31	142	-16.2	14270	7584 8414 13150	3
hsa-miR-576-3p	XM_017030183.1	424	-39.13	142	-14.29	12432	1321 1593 10325	3
hsa-miR-576-3p	XM_011544308.3	450	-42.44	165	-17.94	10723	4020 5324 9682	3
hsa-miR-576-3p	XM_005273322.4	450	-42.44	165	-17.94	10636	3933 5237 9595	3
hsa-miR-576-3p	XR_001745522.1	461	-43.39	154	-15.82	4765	452 1462 4619	3
hsa-miR-576-3p	XR_001745518.1	461	-43.39	154	-15.82	4952	452 1649 4806	3
hsa-miR-576-3p	XM_011544307.3	440	-38.4	155	-14.02	10804	5860 5219 9763	3
hsa-miR-576-3p	XM_005273321.4	440	-38.4	155	-14.02	10717	5773 5132 9676	3
hsa-miR-576-3p	XM_005273320.4	440	-38.4	155	-14.02	10939	5995 5354 9898	3
hsa-miR-576-3p	XM_006711835.4	440	-38.4	155	-14.02	10765	5821 5180 9724	3
hsa-miR-576-3p	XM_005265678.3	441	-34.73	157	-12.39	1297	877 1059 475	3
hsa-miR-576-3p	NM_014465.3	441	-34.73	157	-12.39	1320	1009 1191 607	3
hsa-miR-576-3p	XM_005265677.3	441	-34.73	157	-12.39	1544	1124 1306 722	3
hsa-miR-576-3p	XM_005265676.3	441	-34.73	157	-12.39	1344	924 1106 522	3
hsa-miR-576-3p	XM_017019658.2	444	-40.26	149	-15.92	5554	4914 2175 5218	3
hsa-miR-576-3p	XM_017019653.2	444	-40.26	149	-15.92	5806	5166 2175 5470	3
hsa-miR-576-3p	XM_006719514.4	444	-40.26	149	-15.92	5542	4902 2175 5206	3
hsa-miR-576-3p	NM_003617.3	289	-25.53	147	-13.12	5927	942 3238	2
hsa-miR-576-3p	NM_001254749.1	289	-25.53	147	-13.12	5949	954 3250	2
hsa-miR-576-3p	NM_001254748.1	289	-25.53	147	-13.12	5822	827 3123	2
hsa-miR-576-3p	NM_015393.3	288	-24.02	148	-14.47	5069	4973 3881	2
hsa-miR-576-3p	NM_001320833.1	288	-25.25	148	-15.02	5179	1353 4741	2
hsa-miR-576-3p	NM_001320834.1	288	-25.25	148	-15.02	4748	922 4310	2
hsa-miR-576-3p	XM_011531833.1	288	-24.02	148	-14.47	5116	5037 3945	2
hsa-miR-576-3p	NM_001080508.2	287	-30.8	147	-16.27	6068	1646 1334	2
hsa-miR-576-3p	XM_017011472.1	287	-30.8	147	-16.27	6348	2032 1720	2
hsa-miR-576-3p	NM_001204375.1	292	-24.93	147	-14.57	7450	2352 5214	2
hsa-miR-576-3p	NM_001204376.1	292	-24.93	147	-14.57	6380	1282 4144	2
hsa-miR-576-3p	NM_000908.3	292	-24.93	147	-14.57	7447	2349 5211	2
hsa-miR-576-3p	NM_001195303.2	289	-25.53	147	-13.12	5764	769 3065	2
hsa-miR-576-3p	XM_024449063.1	290	-25.72	148	-15.53	4030	816 27	2
hsa-miR-576-3p	XM_006714821.3	291	-36.84	151	-23.33	4554	4457 3291	2
hsa-miR-576-3p	XR_001750601.1	291	-28.36	148	-16.07	9175	6191 8291	2
hsa-miR-576-3p	XM_011537363.1	291	-28.36	148	-16.07	8529	5545 7645	2
hsa-miR-576-3p	XR_938729.2	291	-27.96	149	-14.32	3232	323 385	2
hsa-miR-576-3p	XM_017021793.1	291	-28.36	148	-16.07	8502	5518 7618	2
hsa-miR-576-3p	XR_001750603.1	291	-28.36	148	-16.07	9163	6179 8279	2
hsa-miR-576-3p	XR_001750605.1	291	-28.36	148	-16.07	9148	6164 8264	2
hsa-miR-576-3p	XM_017021798.1	291	-28.36	148	-16.07	8466	5482 7582	2
hsa-miR-576-3p	XM_017021801.1	291	-28.36	148	-16.07	8100	5116 7216	2
hsa-miR-576-3p	XM_017021794.1	291	-28.36	148	-16.07	8493	5509 7609	2
hsa-miR-576-3p	XM_017021802.2	291	-28.36	148	-16.07	8091	5107 7207	2
hsa-miR-576-3p	XM_017021800.1	291	-28.36	148	-16.07	8127	5143 7243	2
hsa-miR-576-3p	XM_017021790.1	291	-28.36	148	-16.07	8629	5645 7745	2
hsa-miR-576-3p	XR_001750606.1	291	-28.36	148	-16.07	9118	6134 8234	2
hsa-miR-576-3p	XR_001750604.1	291	-28.36	148	-16.07	9157	6173 8273	2
hsa-miR-576-3p	XR_001750607.1	291	-28.36	148	-16.07	9109	6125 8225	2
hsa-miR-576-3p	XR_001750599.1	291	-28.36	148	-16.07	9208	6224 8324	2
hsa-miR-576-3p	XR_001750600.1	291	-28.36	148	-16.07	9199	6215 8315	2
hsa-miR-576-3p	XR_002957572.1	291	-28.36	148	-16.07	8801	5817 7917	2
hsa-miR-576-3p	XM_017021791.1	291	-28.36	148	-16.07	8412	5428 7528	2
hsa-miR-576-3p	XR_001750608.1	291	-28.36	148	-16.07	9085	6101 8201	2
hsa-miR-576-3p	XM_024449751.1	291	-28.36	148	-16.07	8376	5392 7492	2
hsa-miR-576-3p	XM_017021797.1	291	-28.36	148	-16.07	8469	5485 7585	2
hsa-miR-576-3p	XM_011537367.1	291	-28.36	148	-16.07	8439	5455 7555	2
hsa-miR-576-3p	XM_006720322.2	291	-28.36	148	-16.07	8517	5533 7633	2
hsa-miR-576-3p	XM_011537366.1	291	-28.36	148	-16.07	8505	5521 7621	2
hsa-miR-576-3p	XR_001750602.1	291	-28.36	148	-16.07	9172	6188 8288	2
hsa-miR-576-3p	XM_011537369.1	291	-28.36	148	-16.07	8217	5233 7333	2
hsa-miR-576-3p	XM_024449750.1	291	-28.36	148	-16.07	8412	5428 7528	2
hsa-miR-576-3p	XM_017020848.1	283	-26.38	143	-16.05	6148	2606 1933	2
hsa-miR-576-3p	XM_017029803.1	283	-28.18	142	-14.68	5055	419 1414	2
hsa-miR-576-3p	XM_017000310.2	281	-25.56	141	-12.86	4042	1738 651	2
hsa-miR-576-3p	XM_017024682.1	280	-26.84	140	-14.31	7674	594 981	2
hsa-miR-576-3p	XM_017024680.1	280	-26.84	140	-14.31	8078	971 1385	2
hsa-miR-576-3p	NM_001256012.1	280	-26.84	140	-14.31	7778	582 999	2
hsa-miR-576-3p	NM_001256095.1	280	-26.84	140	-14.31	7712	582 996	2
hsa-miR-576-3p	NM_005964.3	280	-26.84	140	-14.31	7685	582 969	2
hsa-miR-576-3p	XM_017024681.1	280	-26.84	140	-14.31	7699	619 1006	2
hsa-miR-576-3p	XM_017024678.1	280	-26.84	140	-14.31	7729	619 1036	2
hsa-miR-576-3p	XM_011523875.2	280	-26.84	140	-14.31	8044	871 1288	2
hsa-miR-576-3p	XM_017024679.1	280	-26.84	140	-14.31	7770	660 1077	2
hsa-miR-576-3p	XM_011523879.2	280	-26.84	140	-14.31	7978	871 1285	2
hsa-miR-576-3p	XM_017024677.2	280	-26.84	140	-14.31	7656	546 963	2
hsa-miR-576-3p	XM_011523880.2	280	-26.84	140	-14.31	7951	871 1258	2
hsa-miR-576-3p	XM_011523878.2	280	-26.84	140	-14.31	8033	923 1340	2
hsa-miR-576-3p	XR_001749592.2	282	-34.34	141	-20.44	6188	3273 4171	2
hsa-miR-576-3p	XM_017014298.2	286	-23.77	146	-12.9	8402	1251 2016	2
hsa-miR-576-3p	XR_001743760.1	286	-26.94	144	-13.83	5422	258 2007	2
hsa-miR-576-3p	XM_006715275.2	286	-26.94	144	-13.83	5604	258 2007	2
hsa-miR-576-3p	XR_001743287.1	284	-29.01	144	-15.8	20523	1972 13931	2
hsa-miR-576-3p	XM_017010613.1	284	-29.01	144	-15.8	27659	1972 13931	2
hsa-miR-576-3p	NM_182734.2	284	-20.4	144	-11.23	7221	5529 5998	2
hsa-miR-576-3p	NM_015192.3	284	-20.4	144	-11.23	7103	5411 5880	2
hsa-miR-576-3p	NM_033071.3	284	-29.01	144	-15.8	27439	1926 13651	2
hsa-miR-576-3p	XM_017029950.1	285	-21.68	143	-11.36	4234	1717 3643	2
hsa-miR-576-3p	NM_014826.4	285	-24.5	144	-14.02	10284	4864 9222	2
hsa-miR-576-3p	NM_198715.2	302	-24.94	151	-14.99	7759	4541 4860	2
hsa-miR-576-3p	XM_017005386.2	300	-34.18	158	-17.86	4239	1850 342	2
hsa-miR-576-3p	NM_173808.2	300	-26.4	158	-13.29	5669	602 5451	2
hsa-miR-576-3p	NM_020546.2	301	-24.71	153	-14.96	6553	6117 4827	2
hsa-miR-576-3p	NM_001351276.1	313	-28.66	162	-16.37	7576	3156 3193	2
hsa-miR-576-3p	XM_017017276.1	313	-28.66	162	-16.37	8359	3936 3973	2
hsa-miR-576-3p	XM_011509192.2	311	-27.41	158	-13.92	7634	1744 5941	2
hsa-miR-576-3p	XM_017026635.1	319	-31.64	176	-20.6	6961	6385 6279	2
hsa-miR-576-3p	NM_001278733.1	329	-38.71	169	-20.16	3516	2531 3303	2
hsa-miR-576-3p	NM_054114.4	329	-38.71	169	-20.16	3887	2902 3674	2
hsa-miR-576-3p	NM_001128172.2	305	-33.97	165	-20.22	8639	3531 4477	2
hsa-miR-576-3p	XM_011517736.3	305	-29.28	159	-15.5	3783	1893 3642	2
hsa-miR-576-3p	XM_005251379.2	305	-29.28	159	-15.5	3813	1923 3672	2
hsa-miR-576-3p	NM_001548.4	308	-24.1	156	-13.77	4396	3591 3927	2
hsa-miR-576-3p	NM_001270928.1	308	-24.1	156	-13.77	4510	3705 4041	2
hsa-miR-576-3p	XM_011509964.2	294	-20.46	147	-10.46	4277	513 820	2
hsa-miR-576-3p	XM_011509382.1	294	-32.14	153	-16.07	5527	1587 243	2
hsa-miR-576-3p	XM_011509380.1	294	-32.14	153	-16.07	5665	1725 243	2
hsa-miR-576-3p	XM_017001694.1	295	-29.19	152	-17.37	9341	4109 360	2
hsa-miR-576-3p	XM_017001692.1	295	-29.19	152	-17.37	10813	5581 1832	2
hsa-miR-576-3p	XR_001737290.1	295	-29.19	152	-17.37	9599	4367 367	2
hsa-miR-576-3p	NM_006252.3	295	-29.19	152	-17.37	9369	4116 367	2
hsa-miR-576-3p	XM_017001693.1	295	-29.19	152	-17.37	9433	4201 452	2
hsa-miR-576-3p	NM_003762.4	293	-33.51	147	-18.32	5155	1281 1025	2
hsa-miR-576-3p	NM_001185127.1	293	-33.51	147	-18.32	5152	1278 1022	2
hsa-miR-576-3p	XM_017019655.2	297	-26.27	149	-16.08	5734	4907 2175	2
hsa-miR-576-3p	XM_017007893.1	299	-24.37	151	-12.83	5210	4051 177	2
hsa-miR-576-3p	XM_017027643.1	298	-31.08	158	-17.12	9824	8824 8432	2
hsa-miR-576-3p	NR_073142.2	296	-26.01	152	-13.5	12118	3794 6643	2
hsa-miR-576-3p	NM_001271162.1	296	-26.01	152	-13.5	10957	2633 5482	2
hsa-miR-576-3p	NM_001202474.3	296	-26.01	152	-13.5	12287	3963 6812	2
hsa-miR-576-3p	NM_001271161.2	296	-26.01	152	-13.5	11981	3657 6506	2
hsa-miR-576-3p	NM_000926.4	296	-26.01	152	-13.5	13037	4713 7562	2
hsa-miR-576-3p	NR_073141.2	296	-26.01	152	-13.5	12235	3911 6760	2
hsa-miR-576-3p	NM_013249.3	296	-32.98	150	-17.35	4920	2074 1824	2
hsa-miR-576-3p	XM_006724468.2	297	-29.89	149	-16.06	13923	11473 9343	2
hsa-miR-576-3p	XM_011543136.3	143	-12.96	143	-12.96	5903	4675	1
hsa-miR-576-3p	XM_024450011.1	143	-11.27	143	-11.27	5131	3949	1
hsa-miR-576-3p	XM_017021805.1	143	-12.29	143	-12.29	7860	6976	1
hsa-miR-576-3p	NM_001100425.1	143	-13.16	143	-13.16	4230	2953	1
hsa-miR-576-3p	XM_024450014.1	143	-11.27	143	-11.27	5167	3985	1
hsa-miR-576-3p	XM_024450012.1	143	-11.27	143	-11.27	5126	3944	1
hsa-miR-576-3p	XM_017021803.2	143	-12.29	143	-12.29	7872	6988	1
hsa-miR-576-3p	XM_024449753.1	143	-12.29	143	-12.29	7743	6859	1
hsa-miR-576-3p	NM_030786.2	143	-11.27	143	-11.27	3493	1859	1
hsa-miR-576-3p	XM_024450010.1	143	-11.27	143	-11.27	5196	4014	1
hsa-miR-576-3p	XM_024449752.1	143	-12.29	143	-12.29	7884	7000	1
hsa-miR-576-3p	NM_001008224.2	143	-10.03	143	-10.03	7123	2872	1
hsa-miR-576-3p	XM_017021807.1	143	-12.29	143	-12.29	7815	6931	1
hsa-miR-576-3p	XM_011537373.1	143	-12.29	143	-12.29	7806	6922	1
hsa-miR-576-3p	XM_011537372.1	143	-12.29	143	-12.29	7896	7012	1
hsa-miR-576-3p	NM_001276282.3	143	-12.21	143	-12.21	1812	917	1
hsa-miR-576-3p	XM_017021804.1	143	-12.29	143	-12.29	7869	6985	1
hsa-miR-576-3p	NR_074088.2	143	-12.21	143	-12.21	1702	705	1
hsa-miR-576-3p	XM_024450013.1	143	-11.27	143	-11.27	5080	3898	1
hsa-miR-576-3p	XM_011537371.1	143	-12.29	143	-12.29	7905	7021	1
hsa-miR-576-3p	NM_001346032.1	142	-13.83	142	-13.83	5395	1765	1
hsa-miR-576-3p	XM_011526710.2	142	-16.06	142	-16.06	3551	754	1
hsa-miR-576-3p	XM_011536137.1	142	-12.95	142	-12.95	3216	990	1
hsa-miR-576-3p	XM_024451248.1	142	-12.02	142	-12.02	9425	8858	1
hsa-miR-576-3p	XM_011525738.1	142	-12.02	142	-12.02	8652	8085	1
hsa-miR-576-3p	NM_152880.3	142	-16.74	142	-16.74	4153	2011	1
hsa-miR-576-3p	NR_072997.1	142	-16.74	142	-16.74	4077	1940	1
hsa-miR-576-3p	XM_024451250.1	142	-12.02	142	-12.02	8564	7997	1
hsa-miR-576-3p	NM_001276251.1	142	-12.02	142	-12.02	8682	8112	1
hsa-miR-576-3p	XM_017011523.1	142	-13.83	142	-13.83	5279	1682	1
hsa-miR-576-3p	XM_017025970.1	142	-12.02	142	-12.02	7998	7431	1
hsa-miR-576-3p	XM_024451254.1	142	-12.02	142	-12.02	8670	8103	1
hsa-miR-576-3p	XM_017025962.1	142	-12.02	142	-12.02	8636	8069	1
hsa-miR-576-3p	NM_014722.4	142	-13.83	142	-13.83	5708	2078	1
hsa-miR-576-3p	XM_006715279.2	142	-13.83	142	-13.83	5582	1985	1
hsa-miR-576-3p	XM_011515009.1	142	-13.83	142	-13.83	5316	1719	1
hsa-miR-576-3p	XM_017025972.1	142	-12.02	142	-12.02	8600	8033	1
hsa-miR-576-3p	NM_181481.4	142	-12.02	142	-12.02	8484	7914	1
hsa-miR-576-3p	XM_024451249.1	142	-12.02	142	-12.02	8595	8028	1
hsa-miR-576-3p	NM_001003674.3	142	-12.02	142	-12.02	9148	8578	1
hsa-miR-576-3p	XM_017025964.1	142	-12.02	142	-12.02	8424	7857	1
hsa-miR-576-3p	XM_017025967.1	142	-12.02	142	-12.02	8949	8382	1
hsa-miR-576-3p	NM_181482.4	142	-12.02	142	-12.02	8689	8119	1
hsa-miR-576-3p	XM_024451260.1	142	-12.02	142	-12.02	8512	7945	1
hsa-miR-576-3p	XM_011515008.2	142	-13.83	142	-13.83	5444	1847	1
hsa-miR-576-3p	XM_005258140.1	142	-12.02	142	-12.02	8710	8143	1
hsa-miR-576-3p	XM_024451257.1	142	-12.02	142	-12.02	9469	8902	1
hsa-miR-576-3p	XR_002957666.1	142	-12.25	142	-12.25	6784	4183	1
hsa-miR-576-3p	NM_001286445.2	142	-13.83	142	-13.83	5434	1804	1
hsa-miR-576-3p	XM_017025966.1	142	-12.02	142	-12.02	8952	8385	1
hsa-miR-576-3p	NM_005725.5	144	-11.39	144	-11.39	3227	1304	1
hsa-miR-576-3p	NM_014932.3	144	-16.22	144	-16.22	4947	4571	1
hsa-miR-576-3p	NM_024909.3	144	-15.31	144	-15.31	2163	1625	1
hsa-miR-576-3p	XM_011545632.2	144	-9.88	144	-9.88	4308	2114	1
hsa-miR-576-3p	NM_001289.5	144	-12.28	144	-12.28	2694	1378	1
hsa-miR-576-3p	NM_001308316.1	144	-11.39	144	-11.39	3143	1220	1
hsa-miR-576-3p	NM_001355024.1	144	-13.1	144	-13.1	5100	3604	1
hsa-miR-576-3p	XM_017007938.1	144	-10.7	144	-10.7	6350	222	1
hsa-miR-576-3p	NM_001308315.1	144	-11.39	144	-11.39	3152	1229	1
hsa-miR-576-3p	NM_001258020.1	140	-12.03	140	-12.03	5804	847	1
hsa-miR-576-3p	NM_001321353.1	140	-11.51	140	-11.51	2048	343	1
hsa-miR-576-3p	XM_024447762.1	140	-11.62	140	-11.62	9385	7232	1
hsa-miR-576-3p	XM_011533425.3	140	-9.58	140	-9.58	6163	3049	1
hsa-miR-576-3p	NR_047578.1	140	-12.03	140	-12.03	5494	652	1
hsa-miR-576-3p	NM_175607.2	140	-9.58	140	-9.58	5178	3166	1
hsa-miR-576-3p	NM_001278343.1	140	-11.97	140	-11.97	4926	4098	1
hsa-miR-576-3p	XM_017005785.1	140	-9.58	140	-9.58	6217	3103	1
hsa-miR-576-3p	XM_011535655.2	140	-10.13	140	-10.13	3431	2589	1
hsa-miR-576-3p	NM_198714.1	140	-9.48	140	-9.48	1936	1626	1
hsa-miR-576-3p	XM_024446781.1	140	-11.43	140	-11.43	6364	4409	1
hsa-miR-576-3p	XM_024449734.1	140	-12.54	140	-12.54	4942	1203	1
hsa-miR-576-3p	NM_152680.2	140	-12.35	140	-12.35	3233	2352	1
hsa-miR-576-3p	XM_006722374.3	140	-14.05	140	-14.05	5210	4040	1
hsa-miR-576-3p	XM_017015485.1	140	-11.62	140	-11.62	9463	7493	1
hsa-miR-576-3p	XM_024449735.1	140	-12.54	140	-12.54	4391	652	1
hsa-miR-576-3p	NM_175613.2	140	-9.58	140	-9.58	3945	1933	1
hsa-miR-576-3p	XM_017005786.1	140	-9.58	140	-9.58	6479	3365	1
hsa-miR-576-3p	XM_011533428.2	140	-9.58	140	-9.58	6482	3368	1
hsa-miR-576-3p	XM_017005784.2	140	-9.58	140	-9.58	6571	3457	1
hsa-miR-576-3p	XM_011533427.2	140	-9.58	140	-9.58	6493	3379	1
hsa-miR-576-3p	NR_026918.1	140	-13.06	140	-13.06	5504	1273	1
hsa-miR-576-3p	XM_024449736.1	140	-12.54	140	-12.54	4345	777	1
hsa-miR-576-3p	XM_011513786.3	140	-14.1	140	-14.1	2309	884	1
hsa-miR-576-3p	XM_024449732.1	140	-12.54	140	-12.54	4516	777	1
hsa-miR-576-3p	XM_017024007.1	140	-12.85	140	-12.85	4339	239	1
hsa-miR-576-3p	NM_001144059.1	140	-10.89	140	-10.89	1965	1161	1
hsa-miR-576-3p	XM_017027436.1	140	-9.54	140	-9.54	2878	640	1
hsa-miR-576-3p	NM_198716.1	140	-9.48	140	-9.48	1844	1534	1
hsa-miR-576-3p	NM_001258022.1	140	-12.03	140	-12.03	5439	482	1
hsa-miR-576-3p	NM_144766.2	140	-12.32	140	-12.32	1538	183	1
hsa-miR-576-3p	XM_011533429.2	140	-9.58	140	-9.58	6417	3303	1
hsa-miR-576-3p	XM_017010645.1	140	-10.13	140	-10.13	3538	2696	1
hsa-miR-576-3p	XM_006717552.1	140	-11.62	140	-11.62	9322	7493	1
hsa-miR-576-3p	XM_017005782.1	140	-9.58	140	-9.58	6235	3121	1
hsa-miR-576-3p	XM_011530406.3	140	-14.62	140	-14.62	7876	4168	1
hsa-miR-576-3p	NM_001350095.1	140	-9.58	140	-9.58	5535	3523	1
hsa-miR-576-3p	XM_011533431.2	140	-9.58	140	-9.58	9127	6013	1
hsa-miR-576-3p	XR_925302.2	140	-14.1	140	-14.1	3763	884	1
hsa-miR-576-3p	NM_001206956.1	140	-9.58	140	-9.58	3942	1930	1
hsa-miR-576-3p	XM_024447756.1	140	-11.62	140	-11.62	9646	7493	1
hsa-miR-576-3p	NR_028292.1	140	-9.48	140	-9.48	2011	1703	1
hsa-miR-576-3p	NM_000827.3	140	-12.03	140	-12.03	5747	790	1
hsa-miR-576-3p	XM_011513780.1	140	-14.1	140	-14.1	2070	884	1
hsa-miR-576-3p	XM_006711806.3	140	-12.19	140	-12.19	16252	5851	1
hsa-miR-576-3p	NM_002927.4	140	-12.32	140	-12.32	1578	183	1
hsa-miR-576-3p	XM_024447757.1	140	-11.62	140	-11.62	10173	8020	1
hsa-miR-576-3p	XM_011518889.2	140	-13.06	140	-13.06	7454	3243	1
hsa-miR-576-3p	XM_005268626.2	140	-12.49	140	-12.49	4056	463	1
hsa-miR-576-3p	NM_001256430.1	140	-12.54	140	-12.54	4323	738	1
hsa-miR-576-3p	XM_006713004.4	140	-9.58	140	-9.58	6160	3046	1
hsa-miR-576-3p	NM_001206955.1	140	-9.58	140	-9.58	5223	3211	1
hsa-miR-576-3p	XM_017025098.1	140	-11.51	140	-11.51	1890	343	1
hsa-miR-576-3p	NM_001114183.1	140	-12.03	140	-12.03	5747	790	1
hsa-miR-576-3p	XM_017009393.1	140	-12.03	140	-12.03	5370	491	1
hsa-miR-576-3p	XM_011541810.3	140	-9.48	140	-9.48	1900	1599	1
hsa-miR-576-3p	XM_017005787.1	140	-9.58	140	-9.58	6375	3261	1
hsa-miR-576-3p	XM_024447761.1	140	-11.62	140	-11.62	9511	7358	1
hsa-miR-576-3p	XM_011533430.2	140	-9.58	140	-9.58	6378	3264	1
hsa-miR-576-3p	NM_001258021.1	140	-12.03	140	-12.03	5439	482	1
hsa-miR-576-3p	XM_011516262.2	140	-11.43	140	-11.43	6614	4659	1
hsa-miR-576-3p	XM_005262188.1	141	-14.68	141	-14.68	4305	664	1
hsa-miR-576-3p	XM_005262189.3	141	-14.68	141	-14.68	4421	918	1
hsa-miR-576-3p	XM_011531025.1	141	-14.68	141	-14.68	4967	1464	1
hsa-miR-576-3p	XM_011509771.1	141	-13.62	141	-13.62	8358	4788	1
hsa-miR-576-3p	XM_017008748.2	141	-13.09	141	-13.09	6739	47	1
hsa-miR-576-3p	XM_017004306.1	141	-9.76	141	-9.76	3831	3617	1
hsa-miR-576-3p	XM_024454257.1	141	-13.09	141	-13.09	6031	47	1
hsa-miR-576-3p	XM_017029805.1	141	-14.68	141	-14.68	4185	544	1
hsa-miR-576-3p	XM_011531026.1	141	-14.68	141	-14.68	4955	1452	1
hsa-miR-576-3p	XM_017004303.1	141	-9.76	141	-9.76	3695	3481	1
hsa-miR-576-3p	XM_017004304.2	141	-9.76	141	-9.76	3594	3380	1
hsa-miR-576-3p	XM_006712585.1	141	-9.76	141	-9.76	3193	2979	1
hsa-miR-576-3p	XM_006712580.4	141	-9.76	141	-9.76	3583	3369	1
hsa-miR-576-3p	XM_011536499.1	141	-19.39	141	-19.39	908	563	1
hsa-miR-576-3p	XM_011531024.1	141	-14.68	141	-14.68	5093	1452	1
hsa-miR-576-3p	XM_017004305.1	141	-9.76	141	-9.76	3738	3524	1
hsa-miR-576-3p	XM_011531020.1	141	-14.68	141	-14.68	4742	1101	1
hsa-miR-576-3p	XM_017008751.2	141	-13.09	141	-13.09	6190	47	1
hsa-miR-576-3p	XM_017029809.1	141	-14.68	141	-14.68	4047	544	1
hsa-miR-576-3p	NM_001198634.1	141	-12.62	141	-12.62	7310	1851	1
hsa-miR-576-3p	XM_017029808.1	141	-14.68	141	-14.68	4481	978	1
hsa-miR-576-3p	NR_045563.1	141	-9.76	141	-9.76	3726	3499	1
hsa-miR-576-3p	NM_021998.4	141	-14.68	141	-14.68	4182	664	1
hsa-miR-576-3p	XM_011531019.1	141	-14.68	141	-14.68	5105	1464	1
hsa-miR-576-3p	XM_011511333.1	141	-9.76	141	-9.76	3546	3332	1
hsa-miR-576-3p	XM_017029807.1	141	-14.68	141	-14.68	4597	1094	1
hsa-miR-576-3p	XM_017008753.2	141	-13.09	141	-13.09	5974	47	1
hsa-miR-576-3p	NM_001270616.1	141	-13.62	141	-13.62	8505	4678	1
hsa-miR-576-3p	XM_011531023.3	141	-14.68	141	-14.68	4311	670	1
hsa-miR-576-3p	XM_011545439.2	141	-15.42	141	-15.42	2604	475	1
hsa-miR-576-3p	XM_005254711.5	153	-12.73	153	-12.73	12672	8779	1
hsa-miR-576-3p	XM_005254708.4	153	-12.73	153	-12.73	12059	8166	1
hsa-miR-576-3p	XM_005254712.4	153	-12.73	153	-12.73	12076	8183	1
hsa-miR-576-3p	NM_001276464.1	153	-16.07	153	-16.07	4787	830	1
hsa-miR-576-3p	NM_015059.2	153	-12.73	153	-12.73	11650	7753	1
hsa-miR-576-3p	XM_006720717.4	153	-12.73	153	-12.73	12794	8901	1
hsa-miR-576-3p	NM_003822.4	153	-16.07	153	-16.07	4956	999	1
hsa-miR-576-3p	XM_005245062.3	153	-16.07	153	-16.07	5204	1264	1
hsa-miR-576-3p	XM_011509381.3	153	-16.07	153	-16.07	6530	2590	1
hsa-miR-576-3p	XM_005254715.3	153	-12.73	153	-12.73	12669	8776	1
hsa-miR-576-3p	XM_024450087.1	153	-12.73	153	-12.73	12109	8216	1
hsa-miR-576-3p	XM_006714726.3	152	-14.19	152	-14.19	4695	2876	1
hsa-miR-576-3p	XM_011543700.3	152	-14.19	152	-14.19	3203	2589	1
hsa-miR-576-3p	XM_011528947.2	152	-11.34	152	-11.34	6640	6420	1
hsa-miR-576-3p	XM_005248623.4	152	-14.19	152	-14.19	4256	2437	1
hsa-miR-576-3p	NM_003719.3	152	-14.19	152	-14.19	4405	2586	1
hsa-miR-576-3p	NM_001029852.2	152	-14.19	152	-14.19	4240	2421	1
hsa-miR-576-3p	NM_001349752.1	152	-14.19	152	-14.19	4260	2429	1
hsa-miR-576-3p	XM_017004324.1	152	-17.12	152	-17.12	3788	1498	1
hsa-miR-576-3p	NM_001349750.1	152	-14.19	152	-14.19	4326	2495	1
hsa-miR-576-3p	XM_011543704.2	152	-14.19	152	-14.19	3863	2044	1
hsa-miR-576-3p	XM_024446253.1	152	-14.19	152	-14.19	4416	2597	1
hsa-miR-576-3p	NM_001349753.1	152	-14.19	152	-14.19	4490	2659	1
hsa-miR-576-3p	NM_001029853.2	152	-14.19	152	-14.19	4345	2526	1
hsa-miR-576-3p	XM_011539188.2	154	-20.09	154	-20.09	5521	4625	1
hsa-miR-576-3p	XM_006713980.4	154	-20.42	154	-20.42	2780	454	1
hsa-miR-576-3p	NM_003326.4	154	-21.2	154	-21.2	3484	90	1
hsa-miR-576-3p	XM_005246644.4	154	-17.76	154	-17.76	4510	4111	1
hsa-miR-576-3p	XM_017004339.2	154	-17.76	154	-17.76	4604	4205	1
hsa-miR-576-3p	XM_006713975.4	154	-20.42	154	-20.42	2640	454	1
hsa-miR-576-3p	XM_024447785.1	154	-20.09	154	-20.09	5379	4483	1
hsa-miR-576-3p	XM_006713982.4	154	-20.42	154	-20.42	2898	454	1
hsa-miR-576-3p	XM_006713978.4	154	-20.42	154	-20.42	2512	454	1
hsa-miR-576-3p	XM_006713981.4	154	-20.42	154	-20.42	2777	454	1
hsa-miR-576-3p	XM_006713976.4	154	-20.42	154	-20.42	2366	454	1
hsa-miR-576-3p	XM_017015607.1	154	-20.09	154	-20.09	5651	4755	1
hsa-miR-576-3p	XM_024447786.1	154	-20.09	154	-20.09	5140	4244	1
hsa-miR-576-3p	XM_005246643.4	154	-17.76	154	-17.76	4557	4158	1
hsa-miR-576-3p	NM_001286075.1	154	-17.56	154	-17.56	3219	2905	1
hsa-miR-576-3p	XM_017008814.2	154	-20.42	154	-20.42	2774	454	1
hsa-miR-576-3p	XM_006713983.4	154	-20.42	154	-20.42	2621	454	1
hsa-miR-576-3p	XM_017004340.2	154	-17.76	154	-17.76	5351	4952	1
hsa-miR-576-3p	XM_017008812.2	154	-20.42	154	-20.42	2631	454	1
hsa-miR-576-3p	XM_017004442.2	154	-14.35	154	-14.35	8644	7880	1
hsa-miR-576-3p	NM_001098524.1	151	-12.49	151	-12.49	2233	2088	1
hsa-miR-576-3p	XM_005263115.4	151	-15.61	151	-15.61	6698	4156	1
hsa-miR-576-3p	NM_001321877.1	151	-14.88	151	-14.88	9801	4314	1
hsa-miR-576-3p	XM_005262856.3	151	-11.54	151	-11.54	4911	3752	1
hsa-miR-576-3p	NM_007351.2	151	-11.54	151	-11.54	4973	3810	1
hsa-miR-576-3p	NR_134980.1	160	-12.15	160	-12.15	7324	5243	1
hsa-miR-576-3p	NM_080629.2	160	-12.15	160	-12.15	7327	5263	1
hsa-miR-576-3p	XM_017000335.1	160	-12.15	160	-12.15	6551	5457	1
hsa-miR-576-3p	NM_001854.3	160	-12.15	160	-12.15	7291	5227	1
hsa-miR-576-3p	NM_001190709.1	160	-12.15	160	-12.15	7191	5110	1
hsa-miR-576-3p	NM_080630.3	160	-12.15	160	-12.15	6960	4879	1
hsa-miR-576-3p	XM_017000334.1	160	-12.15	160	-12.15	7521	5463	1
hsa-miR-576-3p	XM_011521069.2	159	-15.37	159	-15.37	6085	5645	1
hsa-miR-576-3p	XM_011521067.2	159	-15.37	159	-15.37	6867	5732	1
hsa-miR-576-3p	XM_024449336.1	159	-15.37	159	-15.37	6954	5819	1
hsa-miR-576-3p	XM_017020536.2	159	-15.37	159	-15.37	5987	5547	1
hsa-miR-576-3p	XM_017021475.1	159	-17.74	159	-17.74	1936	1447	1
hsa-miR-576-3p	XM_017020537.1	159	-15.37	159	-15.37	5373	4933	1
hsa-miR-576-3p	NM_032784.4	167	-17.21	167	-17.21	4583	3116	1
hsa-miR-576-3p	XM_017010544.2	164	-14.26	164	-14.26	5462	3843	1
hsa-miR-576-3p	NM_001350446.1	164	-14.26	164	-14.26	5966	4011	1
hsa-miR-576-3p	NM_001350467.1	164	-14.26	164	-14.26	5415	3460	1
hsa-miR-576-3p	NM_001350443.1	164	-14.26	164	-14.26	5681	3726	1
hsa-miR-576-3p	NM_001350433.1	164	-14.26	164	-14.26	5867	3912	1
hsa-miR-576-3p	NM_001350414.1	164	-14.26	164	-14.26	5741	3786	1
hsa-miR-576-3p	NM_001350420.1	164	-14.26	164	-14.26	5894	3939	1
hsa-miR-576-3p	XM_017010537.2	164	-14.26	164	-14.26	5622	4003	1
hsa-miR-576-3p	NM_001350463.1	164	-14.26	164	-14.26	5493	3538	1
hsa-miR-576-3p	NM_001350415.1	164	-14.26	164	-14.26	5837	3882	1
hsa-miR-576-3p	NM_001350461.1	164	-14.26	164	-14.26	5538	3583	1
hsa-miR-576-3p	XM_017010557.2	164	-14.26	164	-14.26	3675	2056	1
hsa-miR-576-3p	NM_001350431.1	164	-14.26	164	-14.26	5876	3921	1
hsa-miR-576-3p	NM_001350448.1	164	-14.26	164	-14.26	5783	3828	1
hsa-miR-576-3p	XM_024446372.1	164	-14.26	164	-14.26	5619	4000	1
hsa-miR-576-3p	NM_001350469.1	164	-14.26	164	-14.26	5568	3613	1
hsa-miR-576-3p	NM_001322113.1	163	-18.6	163	-18.6	4231	3724	1
hsa-miR-576-3p	NM_001352266.1	156	-17.1	156	-17.1	2005	932	1
hsa-miR-576-3p	XM_011528389.2	156	-17.1	156	-17.1	1992	951	1
hsa-miR-576-3p	NM_001291274.1	156	-17.1	156	-17.1	2936	1863	1
hsa-miR-576-3p	NR_111903.1	156	-17.1	156	-17.1	2410	1337	1
hsa-miR-576-3p	NM_032855.3	156	-17.1	156	-17.1	2403	1330	1
hsa-miR-576-3p	XM_017009747.1	155	-12.4	155	-12.4	2080	1223	1
hsa-miR-576-3p	XM_017025725.1	158	-14.07	158	-14.07	3673	2994	1
hsa-miR-576-3p	XM_017010007.2	157	-14.56	157	-14.56	2911	2297	1
hsa-miR-576-3p	NM_001349751.1	157	-14.56	157	-14.56	4284	2453	1
hsa-miR-576-3p	XM_011543699.3	157	-14.56	157	-14.56	3365	2751	1
hsa-miR-576-3p	NM_001173465.1	147	-16.39	147	-16.39	6494	499	1
hsa-miR-576-3p	NM_001300779.1	147	-13.24	147	-13.24	1692	1211	1
hsa-miR-576-3p	XM_005253217.3	147	-14.87	147	-14.87	4310	466	1
hsa-miR-576-3p	XM_011514047.2	147	-14.57	147	-14.57	1396	1249	1
hsa-miR-576-3p	XM_005248309.2	147	-14.57	147	-14.57	1891	1744	1
hsa-miR-576-3p	NM_145176.2	147	-13.89	147	-13.89	5599	4867	1
hsa-miR-576-3p	XM_011514048.3	147	-14.57	147	-14.57	1379	1232	1
hsa-miR-576-3p	XM_011514049.3	147	-14.57	147	-14.57	1459	1312	1
hsa-miR-576-3p	XR_001747198.1	147	-12.19	147	-12.19	8265	5922	1
hsa-miR-576-3p	XR_001753584.1	145	-17.2	145	-17.2	1989	1888	1
hsa-miR-576-3p	NM_182970.3	145	-13.48	145	-13.48	5207	4792	1
hsa-miR-576-3p	NM_001080534.2	145	-13.17	145	-13.17	8396	5864	1
hsa-miR-576-3p	XM_005254394.5	145	-13.17	145	-13.17	9060	6528	1
hsa-miR-576-3p	XM_017022221.1	145	-13.17	145	-13.17	8888	6359	1
hsa-miR-576-3p	XM_017022220.1	145	-13.17	145	-13.17	9008	6479	1
hsa-miR-576-3p	XM_011514998.2	145	-12.44	145	-12.44	1866	183	1
hsa-miR-576-3p	NM_017734.4	145	-15.01	145	-15.01	2601	1938	1
hsa-miR-576-3p	NM_001329919.1	145	-13.17	145	-13.17	9138	6606	1
hsa-miR-576-3p	NM_001349261.1	145	-16.86	145	-16.86	5280	2297	1
hsa-miR-576-3p	XM_024446918.1	146	-12.99	146	-12.99	3811	3788	1
hsa-miR-576-3p	NR_130758.1	146	-12.99	146	-12.99	4278	4255	1
hsa-miR-576-3p	NM_001270458.1	146	-15.6	146	-15.6	5438	3053	1
hsa-miR-576-3p	XM_024446917.1	146	-12.99	146	-12.99	4043	4020	1
hsa-miR-576-3p	XR_001737413.2	146	-15.98	146	-15.98	7953	2583	1
hsa-miR-576-3p	XM_024446916.1	146	-12.99	146	-12.99	3941	3918	1
hsa-miR-576-3p	XR_001737411.2	146	-15.98	146	-15.98	7893	2523	1
hsa-miR-576-3p	XR_001737409.2	146	-15.98	146	-15.98	8005	2527	1
hsa-miR-576-3p	NM_001350215.1	146	-15.98	146	-15.98	7837	2467	1
hsa-miR-576-3p	XM_017002349.2	146	-15.98	146	-15.98	7775	2405	1
hsa-miR-576-3p	NM_001304522.1	146	-12.99	146	-12.99	3704	3681	1
hsa-miR-576-3p	XM_024449807.1	146	-15.98	146	-15.98	10088	4718	1
hsa-miR-576-3p	XM_005249561.3	146	-12.99	146	-12.99	4123	4100	1
hsa-miR-576-3p	XM_024451163.1	146	-11	146	-11	2145	1116	1
hsa-miR-576-3p	XM_024446914.1	146	-12.99	146	-12.99	4057	4034	1
hsa-miR-576-3p	XR_946760.3	146	-15.98	146	-15.98	7957	2587	1
hsa-miR-576-3p	XR_001737414.2	146	-15.98	146	-15.98	8012	2523	1
hsa-miR-576-3p	NM_170734.3	145	-16.21	145	-16.21	3976	126	1
hsa-miR-576-3p	NM_001308350.1	145	-15.35	145	-15.35	5036	387	1
hsa-miR-576-3p	XM_017022222.1	145	-13.17	145	-13.17	8786	6257	1
hsa-miR-576-5p	XM_017010613.1	1360	-118.84	172	-21.91	27659	2946 23648 4777 4997 6244 11616 14805 26476 16893	9
hsa-miR-576-5p	NM_033071.3	1360	-118.84	172	-21.91	27439	2900 23356 4731 4951 6198 11504 14525 26253 16613	9
hsa-miR-576-5p	XR_001743287.1	1054	-88.26	172	-21.91	20523	2946 4777 4997 6244 11616 14805 16893	7
hsa-miR-576-5p	NM_001008224.2	1048	-88.12	155	-20.83	7123	428 2418 1824 2026 4330 2330 1774	7
hsa-miR-576-5p	NM_001173465.1	579	-41.03	148	-16.99	6494	2161 3880 1883 3634	4
hsa-miR-576-5p	XM_024449336.1	586	-32.61	158	-13.51	6954	6532 5646 1588 3356	4
hsa-miR-576-5p	XM_011521067.2	586	-32.61	158	-13.51	6867	6445 5559 1588 3269	4
hsa-miR-576-5p	XM_006724468.2	571	-42.36	145	-16.96	13923	7385 2337 462 6216	4
hsa-miR-576-5p	NM_133379.4	572	-50.46	146	-15.72	18236	5666 8821 4009 7067	4
hsa-miR-576-5p	XM_017022243.1	592	-45.7	162	-17.85	19631	17 11663 8011 10975	4
hsa-miR-576-5p	XM_005253370.4	434	-27.84	148	-11.92	2921	1957 590 1276	3
hsa-miR-576-5p	XM_017019300.2	434	-27.84	148	-11.92	2856	1892 587 1211	3
hsa-miR-576-5p	NM_006152.3	434	-27.84	148	-11.92	2885	1905 597 1224	3
hsa-miR-576-5p	XM_005253374.3	434	-27.84	148	-11.92	2786	1822 743 1141	3
hsa-miR-576-5p	XM_006719507.4	433	-32.63	147	-15.86	10014	3084 987 7277	3
hsa-miR-576-5p	XR_002958704.1	438	-39.3	151	-17.54	5181	2085 4041 4500	3
hsa-miR-576-5p	XM_011515008.2	437	-30.88	150	-15.68	5444	4679 333 1976	3
hsa-miR-576-5p	XM_011515009.1	437	-30.88	150	-15.68	5316	4551 205 1848	3
hsa-miR-576-5p	NM_014722.4	437	-30.88	150	-15.68	5708	4910 414 2207	3
hsa-miR-576-5p	XM_006715275.2	437	-30.88	150	-15.68	5604	4839 493 2136	3
hsa-miR-576-5p	XM_006715279.2	437	-30.88	150	-15.68	5582	4817 471 2114	3
hsa-miR-576-5p	NM_001346032.1	437	-30.88	150	-15.68	5395	4597 251 1894	3
hsa-miR-576-5p	XM_017011523.1	437	-30.88	150	-15.68	5279	4514 168 1811	3
hsa-miR-576-5p	NM_001286445.2	437	-30.88	150	-15.68	5434	4636 290 1933	3
hsa-miR-576-5p	XR_001743760.1	437	-30.88	150	-15.68	5422	4657 493 2136	3
hsa-miR-576-5p	XR_001745519.1	427	-15.04	145	-5.61	11463	2765 4397 9428	3
hsa-miR-576-5p	XM_011518300.2	422	-32.84	142	-14.77	14270	2650 763 12268	3
hsa-miR-576-5p	XM_017014298.2	431	-21.76	147	-12.33	8402	8354 4825 6399	3
hsa-miR-576-5p	XM_017022252.2	430	-27.85	146	-13.32	18633	10665 7013 9977	3
hsa-miR-576-5p	XM_006720544.4	430	-27.85	146	-13.32	20283	12315 8663 11627	3
hsa-miR-576-5p	XM_011521069.2	428	-19.1	148	-8.33	6085	5472 1501 3182	3
hsa-miR-576-5p	XM_017020536.2	428	-19.1	148	-8.33	5987	5374 1403 3084	3
hsa-miR-576-5p	XM_017020537.1	428	-19.1	148	-8.33	5373	4760 789 2470	3
hsa-miR-576-5p	XM_017022241.1	430	-27.85	146	-13.32	19635	11667 8015 10979	3
hsa-miR-576-5p	XM_006711806.3	453	-57.92	153	-22.2	16252	564 14142 8478	3
hsa-miR-576-5p	XM_005263115.4	458	-43.61	167	-17.18	6698	2626 1468 5	3
hsa-miR-576-5p	NM_001082578.2	457	-44.56	159	-16.46	6945	2418 2476 1810	3
hsa-miR-576-5p	NM_001321877.1	440	-35.39	151	-16.1	9801	2015 5506 8903	3
hsa-miR-576-5p	XM_011517736.3	441	-30.58	152	-14.49	3783	3002 2705 102	3
hsa-miR-576-5p	XM_005251379.2	441	-30.58	152	-14.49	3813	3032 2735 71	3
hsa-miR-576-5p	XM_017006125.1	448	-26.64	163	-14.32	5167	3452 4929 4133	3
hsa-miR-576-5p	XM_011530406.3	445	-38.35	153	-19.23	7876	7820 3328 4938	3
hsa-miR-576-5p	XM_005246643.4	288	-17.84	148	-9.7	4557	3634 3891	2
hsa-miR-576-5p	NM_000908.3	288	-19.3	145	-11.75	7447	3135 2801	2
hsa-miR-576-5p	XM_024451250.1	289	-32.29	146	-22.07	8564	1984 6086	2
hsa-miR-576-5p	XM_017007932.1	289	-23.52	147	-17.48	12328	4901 10880	2
hsa-miR-576-5p	XM_011531791.2	289	-23.52	147	-17.48	12262	4835 10814	2
hsa-miR-576-5p	XM_024451254.1	289	-32.29	146	-22.07	8670	2090 6192	2
hsa-miR-576-5p	XM_024451248.1	289	-32.29	146	-22.07	9425	2845 6947	2
hsa-miR-576-5p	XM_011525738.1	289	-32.29	146	-22.07	8652	2072 6174	2
hsa-miR-576-5p	XM_017007936.1	289	-23.52	147	-17.48	12289	4862 10841	2
hsa-miR-576-5p	XM_024451260.1	289	-32.29	146	-22.07	8512	1932 6034	2
hsa-miR-576-5p	XM_017025966.1	289	-32.29	146	-22.07	8952	2372 6474	2
hsa-miR-576-5p	XM_005258140.1	289	-32.29	146	-22.07	8710	2130 6232	2
hsa-miR-576-5p	NM_001003674.3	289	-32.29	146	-22.07	9148	2565 6667	2
hsa-miR-576-5p	XM_024451249.1	289	-32.29	146	-22.07	8595	2015 6117	2
hsa-miR-576-5p	XM_017025972.1	289	-32.29	146	-22.07	8600	2020 6122	2
hsa-miR-576-5p	XM_011531788.2	289	-23.52	147	-17.48	12346	4919 10898	2
hsa-miR-576-5p	XM_017007939.1	289	-23.52	147	-17.48	12043	4616 10595	2
hsa-miR-576-5p	XM_017007933.1	289	-23.52	147	-17.48	12319	4892 10871	2
hsa-miR-576-5p	XM_024451257.1	289	-32.29	146	-22.07	9469	2889 6991	2
hsa-miR-576-5p	XM_017025967.1	289	-32.29	146	-22.07	8949	2369 6471	2
hsa-miR-576-5p	XM_017007942.1	289	-23.52	147	-17.48	12161	4734 10713	2
hsa-miR-576-5p	NM_181481.4	289	-32.29	146	-22.07	8484	1901 6003	2
hsa-miR-576-5p	NM_181482.4	289	-32.29	146	-22.07	8689	2106 6208	2
hsa-miR-576-5p	XM_017025964.1	289	-32.29	146	-22.07	8424	1844 5946	2
hsa-miR-576-5p	XM_017025962.1	289	-32.29	146	-22.07	8636	2056 6158	2
hsa-miR-576-5p	NM_001204375.1	288	-19.3	145	-11.75	7450	3138 2804	2
hsa-miR-576-5p	XM_006724748.3	288	-13.14	144	-7.15	5699	3812 4208	2
hsa-miR-576-5p	XM_005246644.4	288	-17.84	148	-9.7	4510	3587 3844	2
hsa-miR-576-5p	NM_001204376.1	288	-19.3	145	-11.75	6380	2068 1734	2
hsa-miR-576-5p	XM_017004340.2	288	-17.84	148	-9.7	5351	4428 4685	2
hsa-miR-576-5p	XM_017004339.2	288	-17.84	148	-9.7	4604	3681 3938	2
hsa-miR-576-5p	NM_001322402.1	289	-23.52	147	-17.48	12802	5363 11342	2
hsa-miR-576-5p	NM_001276251.1	289	-32.29	146	-22.07	8682	2099 6201	2
hsa-miR-576-5p	XM_017007934.1	289	-23.52	147	-17.48	12313	4886 10865	2
hsa-miR-576-5p	XM_017007941.1	289	-23.52	147	-17.48	12353	4926 10905	2
hsa-miR-576-5p	XM_017026635.1	287	-16.07	146	-9.41	6961	2805 3111	2
hsa-miR-576-5p	NM_145176.2	291	-19.95	150	-13.85	5599	2780 4653	2
hsa-miR-576-5p	XM_011509381.3	292	-17.77	152	-9.35	6530	6025 873	2
hsa-miR-576-5p	XM_017004128.2	290	-21.1	147	-13.62	9638	8144 6589	2
hsa-miR-576-5p	XM_024452910.1	290	-21.1	147	-13.62	5681	4187 2632	2
hsa-miR-576-5p	XM_024452891.1	290	-21.1	147	-13.62	9920	8426 6871	2
hsa-miR-576-5p	XM_024452897.1	290	-21.1	147	-13.62	9737	8243 6688	2
hsa-miR-576-5p	XM_017004122.2	290	-21.1	147	-13.62	9480	7986 6431	2
hsa-miR-576-5p	XM_017004129.2	290	-21.1	147	-13.62	9635	8141 6586	2
hsa-miR-576-5p	XM_005246565.1	290	-21.1	147	-13.62	9371	7877 6322	2
hsa-miR-576-5p	XM_024452906.1	290	-21.1	147	-13.62	9641	8147 6592	2
hsa-miR-576-5p	XM_017004137.1	290	-21.1	147	-13.62	9092	7598 6043	2
hsa-miR-576-5p	XM_017004131.1	290	-21.1	147	-13.62	9200	7706 6151	2
hsa-miR-576-5p	XM_024452907.1	290	-21.1	147	-13.62	9641	8147 6592	2
hsa-miR-576-5p	XM_024452905.1	290	-21.1	147	-13.62	9641	8147 6592	2
hsa-miR-576-5p	XM_017004136.1	290	-21.1	147	-13.62	9104	7610 6055	2
hsa-miR-576-5p	NM_001039538.1	290	-21.1	147	-13.62	5844	4358 2803	2
hsa-miR-576-5p	XM_017004121.2	290	-21.1	147	-13.62	9480	7986 6431	2
hsa-miR-576-5p	XM_011511195.2	290	-21.1	147	-13.62	9917	8423 6868	2
hsa-miR-576-5p	XM_017004138.2	290	-21.1	147	-13.62	5679	4185 2630	2
hsa-miR-576-5p	XM_024452901.1	290	-21.1	147	-13.62	9653	8159 6604	2
hsa-miR-576-5p	XM_017004118.2	290	-21.1	147	-13.62	9483	7989 6434	2
hsa-miR-576-5p	XM_017004124.2	290	-21.1	147	-13.62	9471	7977 6422	2
hsa-miR-576-5p	XM_024452893.1	290	-21.1	147	-13.62	9747	8253 6698	2
hsa-miR-576-5p	XM_017004140.2	290	-21.1	147	-13.62	5415	3921 2366	2
hsa-miR-576-5p	XM_024452911.1	290	-21.1	147	-13.62	5588	4094 2539	2
hsa-miR-576-5p	XM_017004134.1	290	-21.1	147	-13.62	9095	7601 6046	2
hsa-miR-576-5p	XM_024452894.1	290	-21.1	147	-13.62	9908	8414 6859	2
hsa-miR-576-5p	XM_005246566.1	290	-21.1	147	-13.62	9359	7865 6310	2
hsa-miR-576-5p	XM_011543136.3	290	-17.72	145	-12.18	5903	355 1688	2
hsa-miR-576-5p	XM_017004113.2	290	-21.1	147	-13.62	9732	8238 6683	2
hsa-miR-576-5p	XM_017004133.1	290	-21.1	147	-13.62	9107	7613 6058	2
hsa-miR-576-5p	XM_024452904.1	290	-21.1	147	-13.62	9644	8150 6595	2
hsa-miR-576-5p	XM_024452899.1	290	-21.1	147	-13.62	9734	8240 6685	2
hsa-miR-576-5p	XM_017004130.1	290	-21.1	147	-13.62	9808	8314 6759	2
hsa-miR-576-5p	XM_024452896.1	290	-21.1	147	-13.62	9749	8255 6700	2
hsa-miR-576-5p	XM_024452895.1	290	-21.1	147	-13.62	9905	8411 6856	2
hsa-miR-576-5p	XM_017004116.2	290	-21.1	147	-13.62	9734	8240 6685	2
hsa-miR-576-5p	XM_024452900.1	290	-21.1	147	-13.62	9656	8162 6607	2
hsa-miR-576-5p	XM_017025970.1	289	-32.29	146	-22.07	7998	1418 5520	2
hsa-miR-576-5p	XM_024452902.1	290	-21.1	147	-13.62	9653	8159 6604	2
hsa-miR-576-5p	XM_017004132.1	290	-21.1	147	-13.62	9188	7694 6139	2
hsa-miR-576-5p	XM_017030183.1	291	-26.55	148	-19.86	12432	9074 6747	2
hsa-miR-576-5p	XM_006717554.1	283	-27.57	143	-14.56	9274	8051 2393	2
hsa-miR-576-5p	XM_017001355.2	283	-31.54	143	-18.29	10293	241 7968	2
hsa-miR-576-5p	XM_005269399.1	283	-27.57	143	-14.56	9151	7928 2393	2
hsa-miR-576-5p	NM_015192.3	283	-20.74	143	-11.95	7103	6578 5354	2
hsa-miR-576-5p	NM_182734.2	283	-20.74	143	-11.95	7221	6696 5472	2
hsa-miR-576-5p	XM_006717552.1	283	-27.57	143	-14.56	9322	8099 2393	2
hsa-miR-576-5p	NM_001185127.1	281	-12.54	141	-7.59	5152	3918 3966	2
hsa-miR-576-5p	NM_001353697.1	281	-22.58	141	-12.45	3942	2774 2005	2
hsa-miR-576-5p	NM_003762.4	281	-12.54	141	-7.59	5155	3921 3969	2
hsa-miR-576-5p	XM_011532030.2	281	-27.7	141	-14.38	4410	880 3049	2
hsa-miR-576-5p	XM_011532029.1	281	-27.7	141	-14.38	4369	839 3008	2
hsa-miR-576-5p	XM_011512613.2	280	-15.61	140	-9.7	9965	2012 7203	2
hsa-miR-576-5p	XM_017006080.2	280	-15.61	140	-9.7	12295	4342 9533	2
hsa-miR-576-5p	XM_017006073.2	280	-15.61	140	-9.7	10148	2195 7386	2
hsa-miR-576-5p	XM_006713560.3	280	-15.61	140	-9.7	9903	1950 7141	2
hsa-miR-576-5p	XM_005254394.5	286	-22.74	143	-16.09	9060	3706 5829	2
hsa-miR-576-5p	XM_017022220.1	286	-22.74	143	-16.09	9008	3657 5780	2
hsa-miR-576-5p	XM_017022221.1	286	-22.74	143	-16.09	8888	3537 5660	2
hsa-miR-576-5p	NM_001329919.1	286	-22.74	143	-16.09	9138	3790 5907	2
hsa-miR-576-5p	XM_017022222.1	286	-22.74	143	-16.09	8786	3435 5558	2
hsa-miR-576-5p	NM_001080534.2	286	-22.74	143	-16.09	8396	3042 5165	2
hsa-miR-576-5p	XM_017002581.2	284	-26.39	143	-16.19	11332	6045 3690	2
hsa-miR-576-5p	XM_017002579.2	284	-26.39	143	-16.19	11419	6132 3690	2
hsa-miR-576-5p	XM_011544308.3	284	-26.39	143	-16.19	10723	5622 3180	2
hsa-miR-576-5p	XM_017007893.1	284	-27.99	144	-14.2	5210	3707 3874	2
hsa-miR-576-5p	NM_014826.4	284	-26.39	143	-16.19	10284	5162 2912	2
hsa-miR-576-5p	XM_005273321.4	284	-26.39	143	-16.19	10717	5430 3180	2
hsa-miR-576-5p	XM_006711835.4	284	-26.39	143	-16.19	10765	5478 3180	2
hsa-miR-576-5p	XM_005273320.4	284	-26.39	143	-16.19	10939	5652 3363	2
hsa-miR-576-5p	NM_001308316.1	284	-18.61	142	-13.06	3143	1045 2719	2
hsa-miR-576-5p	XM_005262856.3	284	-27.99	144	-14.2	4911	3408 3575	2
hsa-miR-576-5p	XM_017002580.2	284	-26.39	143	-16.19	11169	5882 3440	2
hsa-miR-576-5p	NM_007351.2	284	-27.99	144	-14.2	4973	3466 3633	2
hsa-miR-576-5p	XM_011544307.3	284	-26.39	143	-16.19	10804	5517 3180	2
hsa-miR-576-5p	XM_005273318.4	284	-26.39	143	-16.19	10861	5574 3180	2
hsa-miR-576-5p	XM_011544309.3	284	-26.39	143	-16.19	10753	5466 3024	2
hsa-miR-576-5p	NM_005725.5	284	-18.61	142	-13.06	3227	1129 2803	2
hsa-miR-576-5p	NM_001308315.1	284	-18.61	142	-13.06	3152	1054 2728	2
hsa-miR-576-5p	NM_001128172.2	284	-18.43	144	-12.15	8639	5477 4293	2
hsa-miR-576-5p	XM_005273322.4	284	-26.39	143	-16.19	10636	5535 3180	2
hsa-miR-576-5p	XM_011514404.2	285	-19.63	144	-10.94	7476	3932 7100	2
hsa-miR-576-5p	NM_152753.3	285	-19.63	144	-10.94	7735	4169 7337	2
hsa-miR-576-5p	XM_005248943.1	285	-19.63	144	-10.94	7776	4232 7400	2
hsa-miR-576-5p	NM_001303136.1	285	-19.63	144	-10.94	7732	4166 7334	2
hsa-miR-576-5p	NM_001349261.1	285	-23.31	143	-13.93	5280	1762 3232	2
hsa-miR-576-5p	XR_001747198.1	285	-27.49	143	-14.57	8265	3142 6582	2
hsa-miR-576-5p	NM_001350414.1	301	-27.92	151	-17.34	5741	2890 2875	2
hsa-miR-576-5p	NM_001350467.1	301	-27.92	151	-17.34	5415	2564 2549	2
hsa-miR-576-5p	NM_001350461.1	301	-27.92	151	-17.34	5538	2687 2672	2
hsa-miR-576-5p	NM_001010923.2	301	-16.12	160	-11.17	3866	1102 3646	2
hsa-miR-576-5p	NM_001350446.1	301	-27.92	151	-17.34	5966	3115 3100	2
hsa-miR-576-5p	XM_011512359.2	301	-18.05	159	-13.72	6058	926 4590	2
hsa-miR-576-5p	NM_001350463.1	301	-27.92	151	-17.34	5493	2642 2627	2
hsa-miR-576-5p	NM_001350415.1	301	-27.92	151	-17.34	5837	2986 2971	2
hsa-miR-576-5p	NM_001350443.1	301	-27.92	151	-17.34	5681	2830 2815	2
hsa-miR-576-5p	XM_017010544.2	301	-27.92	151	-17.34	5462	2947 2932	2
hsa-miR-576-5p	NM_001350431.1	301	-27.92	151	-17.34	5876	3025 3010	2
hsa-miR-576-5p	NM_001350448.1	301	-27.92	151	-17.34	5783	2932 2917	2
hsa-miR-576-5p	NM_001350469.1	301	-27.92	151	-17.34	5568	2717 2702	2
hsa-miR-576-5p	XM_017010537.2	301	-27.92	151	-17.34	5622	3107 3092	2
hsa-miR-576-5p	NM_001350420.1	301	-27.92	151	-17.34	5894	3043 3028	2
hsa-miR-576-5p	NM_001350433.1	301	-27.92	151	-17.34	5867	3016 3001	2
hsa-miR-576-5p	XM_017010557.2	301	-27.92	151	-17.34	3675	1160 1145	2
hsa-miR-576-5p	XM_024446372.1	301	-27.92	151	-17.34	5619	3104 3089	2
hsa-miR-576-5p	NM_001198634.1	310	-27.88	159	-19.47	7310	2595 6105	2
hsa-miR-576-5p	NM_001355024.1	311	-15.45	159	-9.26	5100	2600 3276	2
hsa-miR-576-5p	NM_001254749.1	306	-18.65	161	-14.32	5949	3509 3294	2
hsa-miR-576-5p	NM_003617.3	306	-18.65	161	-14.32	5927	3497 3282	2
hsa-miR-576-5p	NM_001195303.2	306	-18.65	161	-14.32	5764	3324 3109	2
hsa-miR-576-5p	XM_017025725.1	306	-24.81	166	-17.61	3673	732 2230	2
hsa-miR-576-5p	NM_001254748.1	306	-18.65	161	-14.32	5822	3382 3167	2
hsa-miR-576-5p	NM_001256095.1	307	-23.77	158	-12.23	7712	2909 5136	2
hsa-miR-576-5p	XM_017006872.1	307	-24.47	163	-15.65	4032	3402 2819	2
hsa-miR-576-5p	XM_011523878.2	307	-23.77	158	-12.23	8033	3253 5480	2
hsa-miR-576-5p	XM_011523880.2	307	-23.77	158	-12.23	7951	3171 5398	2
hsa-miR-576-5p	XM_017024680.1	307	-23.77	158	-12.23	8078	3298 5525	2
hsa-miR-576-5p	XM_017024682.1	307	-23.77	158	-12.23	7674	2894 5121	2
hsa-miR-576-5p	NM_001256012.1	307	-23.77	158	-12.23	7778	2975 5202	2
hsa-miR-576-5p	NM_139125.3	307	-24.47	163	-15.65	4184	3549 2966	2
hsa-miR-576-5p	XM_017006869.1	307	-24.47	163	-15.65	4257	3627 3044	2
hsa-miR-576-5p	NR_033519.1	307	-24.47	163	-15.65	3952	3317 2734	2
hsa-miR-576-5p	XM_011512989.2	307	-24.47	163	-15.65	4173	3543 2960	2
hsa-miR-576-5p	XM_011523879.2	307	-23.77	158	-12.23	7978	3198 5425	2
hsa-miR-576-5p	XM_011523875.2	307	-23.77	158	-12.23	8044	3264 5491	2
hsa-miR-576-5p	XM_017024678.1	307	-23.77	158	-12.23	7729	2949 5176	2
hsa-miR-576-5p	NM_005964.3	307	-23.77	158	-12.23	7685	2882 5109	2
hsa-miR-576-5p	XM_017024677.2	307	-23.77	158	-12.23	7656	2876 5103	2
hsa-miR-576-5p	XM_017024679.1	307	-23.77	158	-12.23	7770	2990 5217	2
hsa-miR-576-5p	XM_017024681.1	307	-23.77	158	-12.23	7699	2919 5146	2
hsa-miR-576-5p	XR_942337.2	305	-21.28	162	-13.41	6090	4453 2997	2
hsa-miR-576-5p	NM_001354712.1	305	-24.35	165	-14.69	7548	2510 6226	2
hsa-miR-576-5p	XM_017010385.2	305	-21.28	162	-13.41	6347	3593 2137	2
hsa-miR-576-5p	NM_001354715.1	305	-24.35	165	-14.69	7303	2265 5981	2
hsa-miR-576-5p	NM_001128177.1	305	-24.35	165	-14.69	7553	2501 6217	2
hsa-miR-576-5p	NM_000461.4	305	-24.35	165	-14.69	7416	2364 6080	2
hsa-miR-576-5p	XM_017010384.1	305	-21.28	162	-13.41	6483	4453 2997	2
hsa-miR-576-5p	NM_001354710.1	305	-24.35	165	-14.69	7588	2550 6266	2
hsa-miR-576-5p	NM_001354713.1	305	-24.35	165	-14.69	7367	2329 6045	2
hsa-miR-576-5p	NM_001354708.1	305	-24.35	165	-14.69	7380	2342 6058	2
hsa-miR-576-5p	NM_001128176.2	305	-24.35	165	-14.69	7527	2475 6191	2
hsa-miR-576-5p	NM_001354709.1	305	-24.35	165	-14.69	7499	2461 6177	2
hsa-miR-576-5p	NM_001354711.1	305	-24.35	165	-14.69	7442	2404 6120	2
hsa-miR-576-5p	XM_011533431.2	309	-18.99	159	-12.33	9127	2708 949	2
hsa-miR-576-5p	XM_005262188.1	294	-27.41	153	-20.3	4305	972 1452	2
hsa-miR-576-5p	XM_011531019.1	294	-27.41	153	-20.3	5105	1772 2252	2
hsa-miR-576-5p	NM_001351276.1	294	-25.35	152	-14.13	7576	5103 3953	2
hsa-miR-576-5p	XM_011531020.1	294	-27.41	153	-20.3	4742	1409 1889	2
hsa-miR-576-5p	NM_018013.3	294	-18.89	148	-11.62	6248	3092 4113	2
hsa-miR-576-5p	XM_017001692.1	294	-26.11	153	-16.96	10813	6073 597	2
hsa-miR-576-5p	XM_017010994.1	294	-18.89	148	-11.62	5510	2373 3394	2
hsa-miR-576-5p	XM_017017276.1	294	-25.35	152	-14.13	8359	5883 4733	2
hsa-miR-576-5p	XM_017029808.1	294	-27.41	153	-20.3	4481	1286 1628	2
hsa-miR-576-5p	XM_011531024.1	294	-27.41	153	-20.3	5093	1760 2240	2
hsa-miR-576-5p	XM_017029809.1	294	-27.41	153	-20.3	4047	852 1194	2
hsa-miR-576-5p	XM_017029805.1	294	-27.41	153	-20.3	4185	852 1332	2
hsa-miR-576-5p	XM_005262189.3	294	-27.41	153	-20.3	4421	1226 1568	2
hsa-miR-576-5p	XM_011531025.1	294	-27.41	153	-20.3	4967	1772 2114	2
hsa-miR-576-5p	XM_011531026.1	294	-27.41	153	-20.3	4955	1760 2102	2
hsa-miR-576-5p	NM_021998.4	294	-27.41	153	-20.3	4182	972 1314	2
hsa-miR-576-5p	XM_011531023.3	294	-27.41	153	-20.3	4311	978 1458	2
hsa-miR-576-5p	XM_017029803.1	294	-27.41	153	-20.3	5055	1722 2202	2
hsa-miR-576-5p	XM_017029807.1	294	-27.41	153	-20.3	4597	1402 1744	2
hsa-miR-576-5p	XR_001749592.2	295	-18.37	152	-9.58	6188	3421 2681	2
hsa-miR-576-5p	XM_011514998.2	295	-18.96	155	-11.79	1866	541 759	2
hsa-miR-576-5p	XM_017003870.2	295	-24.63	155	-13.84	4769	542 918	2
hsa-miR-576-5p	XM_006719504.4	293	-22.96	147	-15.86	5464	3084 987	2
hsa-miR-576-5p	XM_006719514.4	293	-22.96	147	-15.86	5542	3072 987	2
hsa-miR-576-5p	NM_001352187.1	293	-22.96	147	-15.86	5965	2965 868	2
hsa-miR-576-5p	XM_006719513.4	293	-22.96	147	-15.86	5209	3084 987	2
hsa-miR-576-5p	XR_001748815.2	293	-22.96	147	-15.86	6132	3084 987	2
hsa-miR-576-5p	NM_152788.4	293	-22.96	147	-15.86	4971	2965 868	2
hsa-miR-576-5p	XM_017019653.2	293	-22.96	147	-15.86	5806	3084 987	2
hsa-miR-576-5p	XM_006719505.4	293	-22.96	147	-15.86	5464	3084 987	2
hsa-miR-576-5p	NM_001352188.1	293	-22.96	147	-15.86	6034	2965 868	2
hsa-miR-576-5p	XM_017019658.2	293	-22.96	147	-15.86	5554	3084 987	2
hsa-miR-576-5p	XM_006719512.4	293	-22.96	147	-15.86	5212	3084 987	2
hsa-miR-576-5p	XM_024449062.1	293	-22.96	147	-15.86	5517	3134 941	2
hsa-miR-576-5p	XM_017019655.2	293	-22.96	147	-15.86	5734	3084 987	2
hsa-miR-576-5p	NM_001352186.1	293	-22.96	147	-15.86	6040	2965 868	2
hsa-miR-576-5p	XM_017019652.2	293	-22.96	147	-15.86	5455	3072 987	2
hsa-miR-576-5p	XM_017019657.2	293	-22.96	147	-15.86	5290	3084 987	2
hsa-miR-576-5p	NM_001352185.1	293	-22.96	147	-15.86	5962	2965 868	2
hsa-miR-576-5p	NM_198715.2	299	-21.01	150	-11.86	7759	6886 5777	2
hsa-miR-576-5p	XM_017003867.2	295	-24.63	155	-13.84	5941	1717 2093	2
hsa-miR-576-5p	XM_017003869.2	295	-24.63	155	-13.84	5637	1715 2091	2
hsa-miR-576-5p	NM_004282.3	295	-18.96	155	-11.79	2068	678 896	2
hsa-miR-576-5p	NM_001289.5	297	-22	151	-17.29	2694	1041 318	2
hsa-miR-576-5p	XM_011545439.2	143	-13.73	143	-13.73	2604	2483	1
hsa-miR-576-5p	NM_013249.3	143	-12.44	143	-12.44	4920	3152	1
hsa-miR-576-5p	NM_001281971.1	142	-12	142	-12	1608	195	1
hsa-miR-576-5p	XM_017006255.2	142	-12.79	142	-12.79	2075	1510	1
hsa-miR-576-5p	XM_005247078.1	142	-4.33	142	-4.33	5198	3730	1
hsa-miR-576-5p	XM_017005638.1	142	-4.33	142	-4.33	5090	3622	1
hsa-miR-576-5p	XM_011539055.1	142	-11.45	142	-11.45	2589	1333	1
hsa-miR-576-5p	XM_011512361.1	142	-4.33	142	-4.33	5162	3694	1
hsa-miR-576-5p	NM_012314.5	142	-12	142	-12	1630	195	1
hsa-miR-576-5p	NM_017734.4	142	-16.97	142	-16.97	2601	1713	1
hsa-miR-576-5p	NM_183357.2	142	-4.33	142	-4.33	6098	4630	1
hsa-miR-576-5p	XM_006713484.1	142	-4.33	142	-4.33	5199	3731	1
hsa-miR-576-5p	XM_011520790.1	145	-14.5	145	-14.5	5439	3649	1
hsa-miR-576-5p	NM_001130010.2	145	-7.43	145	-7.43	2497	1618	1
hsa-miR-576-5p	NM_001271161.2	145	-8.07	145	-8.07	11981	2654	1
hsa-miR-576-5p	NM_001286787.1	145	-14.14	145	-14.14	2817	2471	1
hsa-miR-576-5p	XM_011528947.2	144	-10.97	144	-10.97	6640	2060	1
hsa-miR-576-5p	NR_033289.1	144	-7.18	144	-7.18	10938	9711	1
hsa-miR-576-5p	XM_006716540.2	144	-10.23	144	-10.23	4303	2766	1
hsa-miR-576-5p	XM_011516957.1	144	-10.23	144	-10.23	4484	2947	1
hsa-miR-576-5p	NM_001346490.1	144	-5.89	144	-5.89	5310	810	1
hsa-miR-576-5p	XM_017001353.1	140	-18.29	140	-18.29	9548	7223	1
hsa-miR-576-5p	XM_017001345.1	140	-18.29	140	-18.29	11288	8963	1
hsa-miR-576-5p	XR_001737198.1	140	-18.29	140	-18.29	11252	8927	1
hsa-miR-576-5p	XM_024447757.1	140	-13.01	140	-13.01	10173	2920	1
hsa-miR-576-5p	XM_011518889.2	140	-14.64	140	-14.64	7454	1924	1
hsa-miR-576-5p	XR_001745522.1	140	-4.2	140	-4.2	4765	1975	1
hsa-miR-576-5p	NM_032784.4	140	-4.54	140	-4.54	4583	1912	1
hsa-miR-576-5p	NM_001206955.1	140	-6.05	140	-6.05	5223	196	1
hsa-miR-576-5p	XM_011528887.2	140	-5.91	140	-5.91	954	760	1
hsa-miR-576-5p	NM_001197131.1	140	-18.29	140	-18.29	8596	6271	1
hsa-miR-576-5p	XM_005269392.1	140	-13.01	140	-13.01	9520	2393	1
hsa-miR-576-5p	NM_001292049.1	140	-4.54	140	-4.54	2915	2503	1
hsa-miR-576-5p	XM_024447762.1	140	-13.01	140	-13.01	9385	2393	1
hsa-miR-576-5p	XM_011516262.2	140	-10.04	140	-10.04	6614	5346	1
hsa-miR-576-5p	XM_017015490.1	140	-13.01	140	-13.01	6096	2393	1
hsa-miR-576-5p	XM_017015484.1	140	-13.01	140	-13.01	9598	2393	1
hsa-miR-576-5p	XM_017007083.1	140	-4.54	140	-4.54	2956	2558	1
hsa-miR-576-5p	XM_011517916.2	140	-13.39	140	-13.39	13079	2325	1
hsa-miR-576-5p	XM_017015485.1	140	-13.01	140	-13.01	9463	2393	1
hsa-miR-576-5p	XM_024446781.1	140	-10.04	140	-10.04	6364	5096	1
hsa-miR-576-5p	XR_001737200.1	140	-18.29	140	-18.29	11252	8927	1
hsa-miR-576-5p	NM_001331029.1	140	-18.29	140	-18.29	11291	8966	1
hsa-miR-576-5p	XM_006718858.3	140	-14.29	140	-14.29	4071	818	1
hsa-miR-576-5p	XM_024447761.1	140	-13.01	140	-13.01	9511	2393	1
hsa-miR-576-5p	NM_032104.2	140	-18.29	140	-18.29	9644	7319	1
hsa-miR-576-5p	XM_017020848.1	140	-5.31	140	-5.31	6148	2019	1
hsa-miR-576-5p	XR_001737197.1	140	-18.29	140	-18.29	11435	9110	1
hsa-miR-576-5p	XR_001745518.1	140	-4.2	140	-4.2	4952	2162	1
hsa-miR-576-5p	XM_024453723.1	140	-4.54	140	-4.54	2867	2469	1
hsa-miR-576-5p	NM_002481.3	140	-18.29	140	-18.29	11108	8783	1
hsa-miR-576-5p	NM_001045.5	140	-21.4	140	-21.4	6615	4155	1
hsa-miR-576-5p	XM_024447756.1	140	-13.01	140	-13.01	9646	2393	1
hsa-miR-576-5p	XM_005269388.1	140	-13.01	140	-13.01	9610	2393	1
hsa-miR-576-5p	XM_017001348.1	140	-18.29	140	-18.29	11105	8780	1
hsa-miR-576-5p	XM_017001350.1	140	-18.29	140	-18.29	11165	8840	1
hsa-miR-576-5p	XM_017007193.1	140	-8.53	140	-8.53	4419	356	1
hsa-miR-576-5p	NM_001278343.1	140	-10.74	140	-10.74	4926	3186	1
hsa-miR-576-5p	XM_017011379.1	140	-4.54	140	-4.54	2314	2065	1
hsa-miR-576-5p	NM_032103.2	140	-18.29	140	-18.29	9463	7138	1
hsa-miR-576-5p	XM_017029391.1	140	-12.06	140	-12.06	6988	2600	1
hsa-miR-576-5p	XM_017015488.1	140	-13.01	140	-13.01	9244	2393	1
hsa-miR-576-5p	XM_024453722.1	140	-4.54	140	-4.54	3050	2652	1
hsa-miR-576-5p	XM_017015486.1	140	-13.01	140	-13.01	9427	2393	1
hsa-miR-576-5p	NM_003240.4	141	-4.81	141	-4.81	2296	1771	1
hsa-miR-576-5p	NM_006252.3	153	-9.15	153	-9.15	9369	4608	1
hsa-miR-576-5p	XM_017001693.1	153	-9.15	153	-9.15	9433	4693	1
hsa-miR-576-5p	XM_017001694.1	153	-9.15	153	-9.15	9341	4601	1
hsa-miR-576-5p	XR_001737290.1	153	-9.15	153	-9.15	9599	4859	1
hsa-miR-576-5p	XM_017008751.2	152	-6.44	152	-6.44	6190	2393	1
hsa-miR-576-5p	NM_001317769.1	152	-10.19	152	-10.19	1195	303	1
hsa-miR-576-5p	XM_011509382.1	152	-9.35	152	-9.35	5527	5022	1
hsa-miR-576-5p	XM_017011472.1	152	-16.98	152	-16.98	6348	3582	1
hsa-miR-576-5p	XM_024454257.1	152	-6.44	152	-6.44	6031	2393	1
hsa-miR-576-5p	NM_001276464.1	152	-9.35	152	-9.35	4787	4265	1
hsa-miR-576-5p	NM_003822.4	152	-9.35	152	-9.35	4956	4434	1
hsa-miR-576-5p	XM_017008748.2	152	-6.44	152	-6.44	6739	2393	1
hsa-miR-576-5p	XM_017008753.2	152	-6.44	152	-6.44	5974	2393	1
hsa-miR-576-5p	XM_011509380.1	152	-9.35	152	-9.35	5665	5160	1
hsa-miR-576-5p	XM_005245062.3	152	-9.35	152	-9.35	5204	4699	1
hsa-miR-576-5p	NM_001080508.2	152	-16.98	152	-16.98	6068	3196	1
hsa-miR-576-5p	XM_017016035.2	152	-5.86	152	-5.86	6312	5001	1
hsa-miR-576-5p	XM_011535483.2	154	-15	154	-15	3479	3264	1
hsa-miR-576-5p	NM_080743.4	154	-15	154	-15	3628	3386	1
hsa-miR-576-5p	NM_001270616.1	151	-14.34	151	-14.34	8505	6273	1
hsa-miR-576-5p	XM_005245577.3	151	-7.29	151	-7.29	2344	1458	1
hsa-miR-576-5p	NM_058176.2	151	-16.1	151	-16.1	3149	1824	1
hsa-miR-576-5p	XM_011509771.1	151	-14.34	151	-14.34	8358	6383	1
hsa-miR-576-5p	NM_001257208.1	160	-13.8	160	-13.8	3813	2093	1
hsa-miR-576-5p	NM_001257205.1	160	-13.8	160	-13.8	4072	2352	1
hsa-miR-576-5p	NM_001354964.1	160	-13.8	160	-13.8	3762	2051	1
hsa-miR-576-5p	NM_033136.3	160	-13.8	160	-13.8	4058	2338	1
hsa-miR-576-5p	NM_001199746.1	160	-11.67	160	-11.67	2596	2052	1
hsa-miR-576-5p	NM_001257209.1	160	-13.8	160	-13.8	3828	2108	1
hsa-miR-576-5p	NM_001354959.1	160	-13.8	160	-13.8	3959	2248	1
hsa-miR-576-5p	NM_001144934.1	160	-13.8	160	-13.8	3875	2155	1
hsa-miR-576-5p	NM_001354953.1	160	-13.8	160	-13.8	3995	2284	1
hsa-miR-576-5p	NM_001354955.1	160	-13.8	160	-13.8	4195	2484	1
hsa-miR-576-5p	NM_001257212.1	160	-13.8	160	-13.8	3679	1959	1
hsa-miR-576-5p	NM_001354956.1	160	-13.8	160	-13.8	3923	2212	1
hsa-miR-576-5p	NM_001144935.1	160	-13.8	160	-13.8	3781	2061	1
hsa-miR-576-5p	XM_017010848.1	160	-11.17	160	-11.17	2215	1296	1
hsa-miR-576-5p	NM_001257207.1	160	-13.8	160	-13.8	3815	2095	1
hsa-miR-576-5p	NM_000800.4	160	-13.8	160	-13.8	4162	2442	1
hsa-miR-576-5p	NM_001257211.1	160	-13.8	160	-13.8	3810	2090	1
hsa-miR-576-5p	NM_001257206.1	160	-13.8	160	-13.8	4069	2349	1
hsa-miR-576-5p	NM_033137.3	160	-13.8	160	-13.8	3665	1954	1
hsa-miR-576-5p	NM_001354958.1	160	-13.8	160	-13.8	3863	2152	1
hsa-miR-576-5p	NM_019558.3	160	-11.67	160	-11.67	2599	2055	1
hsa-miR-576-5p	NM_001257210.1	160	-13.8	160	-13.8	3812	2092	1
hsa-miR-576-5p	NM_001354951.1	160	-13.8	160	-13.8	3998	2287	1
hsa-miR-576-5p	NM_001354961.1	160	-13.8	160	-13.8	3892	2181	1
hsa-miR-576-5p	NM_001354952.1	160	-13.8	160	-13.8	3863	2152	1
hsa-miR-576-5p	NM_001354963.1	160	-13.8	160	-13.8	4089	2378	1
hsa-miR-576-5p	NM_001199747.1	160	-11.67	160	-11.67	1624	1080	1
hsa-miR-576-5p	XM_017005787.1	160	-11.09	160	-11.09	6375	219	1
hsa-miR-576-5p	XM_011533430.2	160	-11.09	160	-11.09	6378	219	1
hsa-miR-576-5p	NM_001354954.1	160	-13.8	160	-13.8	4193	2482	1
hsa-miR-576-5p	NM_001354962.1	160	-13.8	160	-13.8	3668	1957	1
hsa-miR-576-5p	NM_001144892.2	160	-13.8	160	-13.8	3682	1962	1
hsa-miR-576-5p	NM_001354957.1	160	-13.8	160	-13.8	3990	2279	1
hsa-miR-576-5p	NM_001318245.1	161	-14.69	161	-14.69	8577	6908	1
hsa-miR-576-5p	XM_017029015.1	161	-14.69	161	-14.69	8184	6912	1
hsa-miR-576-5p	XM_011530458.2	161	-14.69	161	-14.69	8316	7044	1
hsa-miR-576-5p	XM_017029016.1	161	-14.69	161	-14.69	5440	4168	1
hsa-miR-576-5p	XM_011530460.2	161	-14.69	161	-14.69	8160	6888	1
hsa-miR-576-5p	XM_017029017.1	161	-14.69	161	-14.69	8041	6769	1
hsa-miR-576-5p	NM_152680.2	161	-13.77	161	-13.77	3233	296	1
hsa-miR-576-5p	XM_011530459.2	161	-14.69	161	-14.69	8287	7015	1
hsa-miR-576-5p	NM_020993.4	168	-24.73	168	-24.73	3783	2119	1
hsa-miR-576-5p	XM_024451163.1	162	-13.38	162	-13.38	2145	187	1
hsa-miR-576-5p	XM_024451160.1	162	-13.38	162	-13.38	2290	332	1
hsa-miR-576-5p	NM_153768.2	162	-13.38	162	-13.38	2328	356	1
hsa-miR-576-5p	NM_001349284.1	164	-10.91	164	-10.91	2094	1102	1
hsa-miR-576-5p	XM_017007112.1	165	-14.69	165	-14.69	5061	2366	1
hsa-miR-576-5p	XM_024453734.1	165	-14.69	165	-14.69	5404	2709	1
hsa-miR-576-5p	XM_024453733.1	165	-14.69	165	-14.69	5617	2922	1
hsa-miR-576-5p	XM_017007113.1	165	-14.69	165	-14.69	5200	2505	1
hsa-miR-576-5p	XM_011534052.2	165	-14.69	165	-14.69	5082	2387	1
hsa-miR-576-5p	XM_011534053.2	165	-14.69	165	-14.69	5203	2508	1
hsa-miR-576-5p	NM_000750.4	163	-21.48	163	-21.48	2644	1376	1
hsa-miR-576-5p	XM_024448467.1	156	-19.78	156	-19.78	3381	2801	1
hsa-miR-576-5p	NM_001316745.1	155	-10.79	155	-10.79	6983	1645	1
hsa-miR-576-5p	XM_017005183.1	157	-11.81	157	-11.81	3882	2987	1
hsa-miR-576-5p	NM_001282399.1	157	-11.81	157	-11.81	3471	2578	1
hsa-miR-576-5p	NM_001352193.1	147	-15.86	147	-15.86	3189	189	1
hsa-miR-576-5p	NM_001080414.3	147	-15.65	147	-15.65	7573	6496	1
hsa-miR-576-5p	NM_005409.4	147	-15.36	147	-15.36	1610	1281	1
hsa-miR-576-5p	XM_017008820.2	146	-8.06	146	-8.06	2672	1400	1
hsa-miR-576-5p	XM_024454278.1	146	-8.06	146	-8.06	2550	1549	1
hsa-miR-576-5p	XM_005248201.3	146	-8.06	146	-8.06	2560	1288	1
hsa-miR-576-5p	XM_006713980.4	146	-8.06	146	-8.06	2780	1508	1
hsa-miR-576-5p	XM_017008818.1	146	-8.06	146	-8.06	1844	843	1
hsa-miR-576-5p	XM_006713975.4	146	-8.06	146	-8.06	2640	1368	1
hsa-miR-576-5p	XM_005248197.4	146	-8.06	146	-8.06	2146	1145	1
hsa-miR-576-5p	XM_006713978.4	146	-8.06	146	-8.06	2512	1511	1
hsa-miR-576-5p	XM_006714316.3	146	-17.61	146	-17.61	15998	9864	1
hsa-miR-576-5p	XM_011510555.1	146	-19.02	146	-19.02	5047	2432	1
hsa-miR-576-5p	NM_001290.4	146	-8.06	146	-8.06	2555	1276	1
hsa-miR-576-5p	XM_006713981.4	146	-8.06	146	-8.06	2777	1505	1
hsa-miR-576-5p	XM_006713983.4	146	-8.06	146	-8.06	2621	1620	1
hsa-miR-576-5p	XM_017008814.2	146	-8.06	146	-8.06	2774	1502	1
hsa-miR-576-5p	XM_017008822.1	146	-8.06	146	-8.06	2187	1186	1
hsa-miR-576-5p	XM_005248202.3	146	-8.06	146	-8.06	2286	1285	1
hsa-miR-576-5p	NM_001304434.1	146	-8.06	146	-8.06	2549	1270	1
hsa-miR-576-5p	XM_006713982.4	146	-8.06	146	-8.06	2898	1626	1
hsa-miR-576-5p	XM_006713976.4	146	-8.06	146	-8.06	2366	1365	1
hsa-miR-576-5p	XM_017008819.2	146	-8.06	146	-8.06	2675	1403	1
hsa-miR-576-5p	XM_017008812.2	146	-8.06	146	-8.06	2631	1359	1
hsa-miR-576-5p	NM_001202474.3	145	-8.07	145	-8.07	12287	2960	1
hsa-miR-576-5p	NM_001270928.1	145	-9.45	145	-9.45	4510	1611	1
hsa-miR-576-5p	NM_001548.4	145	-9.45	145	-9.45	4396	1497	1
hsa-miR-576-5p	NR_073141.2	145	-8.07	145	-8.07	12235	2908	1
hsa-miR-576-5p	NM_001352544.1	145	-7.98	145	-7.98	2149	148	1
hsa-miR-576-5p	NM_001199660.2	145	-14.14	145	-14.14	2670	2324	1
hsa-miR-576-5p	NM_001271162.1	145	-8.07	145	-8.07	10957	1630	1
hsa-miR-576-5p	NM_130830.4	145	-5.19	145	-5.19	5883	4840	1
hsa-miR-576-5p	NM_144652.3	145	-14.14	145	-14.14	2687	2341	1
hsa-miR-576-5p	XM_017004442.2	145	-6.76	145	-6.76	8644	8136	1
hsa-miR-576-5p	NR_073142.2	145	-8.07	145	-8.07	12118	2791	1
hsa-miR-576-5p	NM_001100425.1	145	-11.31	145	-11.31	4230	3885	1
hsa-miR-576-5p	NM_000926.4	145	-8.07	145	-8.07	13037	3710	1
hsa-miR-576-5p	NM_173808.2	145	-5.36	145	-5.36	5669	2951	1
hsa-miR-576-5p	NM_001135057.2	145	-5.19	145	-5.19	5940	4897	1
hsa-miR-576-5p	XM_017013055.1	145	-14.14	145	-14.14	2979	2644	1
